# Supplementary material for: Conserved Non-Coding Sequences are Associated with Rates of mRNA Decay in Arabidopsis
Source: Front Plant Sci. 2013 May 10;4:129. doi: 10.3389/fpls.2013.00129 (PMC3650315; doi:10.3389/fpls.2013.00129)
Supplement: Supplementary Table S1 — KS Test p-values for CNS Gene Subsets. [file 47349_Feltus_DataSheet1.XLSX]

## Sheet: DatasheetS1
Datasheet S1: KS Test P-Values for CNS Gene Subsets
	α Duplicates	Singletons	Non-α Duplicates	All Genes	CNS Negative α Duplicates	α Duplicates with only Nontranscribed CNSs	α Duplicates with only Transcribed CNSs	α Duplicates with Transcribed and Nontranscribed CNSs
mRNA Half-Life
α Duplicates		0.00676511	0.0121223	0.212838
Singletons			0.00381681	0.0226147
Non-α Duplicates				0.312561
mRNA Half-Life
CNS Positive α Duplicates	0.000346786	8.29363e-10	6.18619e-05	7.80994e-07	5.32907e-15	0.697742	0.00987984	0.000651799
CNS Negative α Duplicates	1.59753e-06	0.000277453	1.1007e-11	1.06337e-09		2.91749e-08	0.00087388	0
mRNA Half-Life
α Duplicates with only Nontranscribed CNSs	0.00769522	1.50326e-05	0.00455421	0.00103193			0.0118381	0.00815188
α Duplicates with only Transcribed CNSs	0.577627	0.401408	0.249063	0.723713				8.45057e-08
α Duplicates with Nontranscribed and Transcribed CNSs	3.4709e-10	2.02283e-13	1.64488e-09	6.98844e-11
tau
α Duplicates		1.1655e-07	0.0448716	0.148574
Singletons			1.17303e-10	2.18083e-07
Non-α Duplicates				0.101982
tau
CNS Positive α Duplicates	0.25748	5.84305e-09	0.0540445	0.00310962	0.000714172	0.0263191	0.00225514	0.00570515
CNS Negative α Duplicates	0.0722968	0.00232091	0.00405135	0.0167776		0.000374307	0.189678	1.85265e-07
tau
α Duplicates with only Nontranscribed CNSs	0.00248117	1.24816e-09	0.00068749	5.81517e-05			7.39545e-06	0.122614
α Duplicates with only Transcribed CNSs	0.0111525	0.0704825	0.00156055	0.0364556				2.02357e-07
α Duplicates with Nontranscribed and Transcribed CNSs	4.05915e-05	2.87259e-12	6.29035e-06	2.06198e-07
CV
α Duplicates		2.42029e-14	0.216386	0.100597
Singletons			0	1.04838e-12
Non-α Duplicates				0.0177046
CV
CNS Positive α Duplicates	0.660859	3.40838e-14	0.487149	0.0101008	0.0321226	0.00460738	4.99747e-08	2.46562e-05
CNS Negative α Duplicates	0.353282	4.18703e-06	0.0557094	0.372388		3.14361e-05	0.00014712	2.20448e-09
CV
α Duplicates with only Nontranscribed CNSs	0.000226894	5.63993e-14	0.000314027	5.09429e-06			2.98137e-11	0.173304
α Duplicates with only Transcribed CNSs	1.22858e-07	0.616703	6.82909e-09	3.31299e-06				1.11022e-16
α Duplicates with Nontranscribed and Transcribed CNSs	1.16659e-07	0	1.09107e-07	9.82746e-11

## Sheet: DatasheetS2
Datasheet S2: Wilcoxon Ranked Sum P-Values for CNS Gene Subsets
	Singletons	Non-α Duplicates	CNS Negative α Duplicates	α Duplicates with only Transcribed CNSs	α Duplicates with Transcribed and Nontranscribed CNSs
mRNA Half-Life
α Duplicates	0.0524388	0.0905552
Singletons		0.000139936
Non-α Duplicates
mRNA Half-Life
CNS Positive α Duplicates	4.43371e-09	0.000726578	1.50185e-16
CNS Negative α Duplicates	0.000121744	7.13132e-13
mRNA Half-Life
α Duplicates with only Nontranscribed CNSs	9.51301e-05	0.02748	7.34885e-09	0.00547561	0.00255497
α Duplicates with only Transcribed CNSs	0.439673	0.105734	0.000395986		7.55777e-11
α Duplicates with Transcribed and Nontranscribed CNSs	6.8345e-17	1.24895e-11	5.23482e-23
tau
α Duplicates	2.88218e-06	0.26891
Singletons		1.03994e-10
Non-α Duplicates
tau
CNS Positive α Duplicates	1.80789e-09	0.245736	0.000281769
CNS Negative α Duplicates	0.224663	0.000714052
tau
α Duplicates with only Nontranscribed CNSs	2.74286e-09	0.00238204	7.9308e-06	1.47637e-06	0.662132
α Duplicates with only Transcribed CNSs	0.834168	0.00018999	0.472917		4.71971e-09
α Duplicates with Transcribed and Nontranscribed CNSs	1.42271e-13	4.95922e-05	5.16202e-08
CV
α Duplicates	1.89847e-14	0.609455
Singletons		8.57064e-19
Non-α Duplicates
CV
CNS Positive α Duplicates	5.92229e-15	0.374703	0.0174194
CNS Negative α Duplicates	4.01937e-06	0.0453476
CV
α Duplicates with only Nontranscribed CNSs	6.74794e-18	4.90486e-06	1.50062e-07	1.51684e-14	0.88748
α Duplicates with only Transcribed CNSs	0.90713	2.46603e-09	0.000190091		3.87099e-16
α Duplicates with Transcribed and Nontranscribed CNSs	3.30762e-20	1.71194e-06	2.62863e-08

## Sheet: DatasheetS3
Datasheet S3: KS Test P-Values for CNS' Gene Subsets
	α Duplicates	Singletons	Non-α Duplicates	All Genes	CNS' Negative α Duplicates	CNS' Positive Singletons	CNS' Negative Singletons	CNS' Positive Non-α Duplicates	CNS' Negative Non-α Duplicates
mRNA Half-Life
CNS' Positive α Duplicates	0.368515	3.74151e-05	0.203175	0.0231973	8.3116e-08	0.00131315	0.00100738	0.430809	0.236168
CNS' Negative α Duplicates	1.49917e-05	0.000128733	3.54619e-08	8.44287e-07		6.49942e-05	0.00177411	3.85906e-08	8.14528e-07
mRNA Half-Life
CNS' Positive Singletons	0.0517145	0.781439	0.0397871	0.123632			0.101848	0.0424629	0.13658
CNS' Negative Singletons	0.0392509	0.623686	0.000713332	0.0103464				0.000628215	0.0073702
mRNA Half-Life
CNS' Positive Non-α Duplicates	0.0515625	0.00389755	0.999999	0.307609					0.944621
CNS' Negative Non-α Duplicates	0.0279326	0.0449415	0.999896	0.479899
tau
CNS' Positive α Duplicates	0.999981	4.47919e-07	0.18548	0.119866	0.292701	3.54052e-05	8.64623e-05	0.133544	0.182239
CNS' Negative α Duplicates	0.5181	0.00346999	0.0527432	0.126792		0.00946339	0.00881958	0.0366049	0.106883
tau
CNS' Positive Singletons	1.87534e-05	0.933871	1.15743e-06	0.000129385			0.269551	7.03199e-07	0.000147192
CNS' Negative Singletons	4.4205e-05	0.841489	2.42972e-06	0.000226511				1.03356e-06	0.000275534
tau
CNS' Positive Non-α Duplicates	0.0423318	2.01357e-10	0.843186	0.030525					0.126659
CNS' Negative Non-α Duplicates	0.240524	3.20904e-06	0.642683	0.927061
CV
CNS' Positive α Duplicates	1	2.50355e-13	0.334566	0.140395	0.991672	9.53177e-09	4.68589e-10	0.151772	0.544731
CNS' Negative α Duplicates	0.999439	3.92715e-05	0.687362	0.768623		8.53031e-05	6.61803e-05	0.549501	0.877069
CV
CNS' Positive Singletons	1.91847e-09	0.992547	5.92271e-12	4.16354e-08			0.544992	1.77636e-13	1.10294e-06
CNS' Negative Singletons	1.86934e-10	0.968366	1.51428e-11	2.05709e-08				1.17895e-12	2.66724e-07
CV
CNS' Positive Non-α Duplicates	0.140359	0	0.598631	0.00056659					0.0275385
CNS' Negative Non-α Duplicates	0.546504	2.23337e-09	0.361498	0.534352

## Sheet: DatasheetS4
Datasheet S4: Wilcoxon Ranked Sum P-Values for CNS' Gene Subsets
	α Duplicates	Singletons	Non-α Duplicates	CNS' Negative α Duplicates	CNS' Positive Singletons	CNS' Negative Singletons	CNS' Positive Non-α Duplicates	CNS' Negative Non-α Duplicates
mRNA Half-Life
CNS' Positive α Duplicates		0.000220122	0.556452	3.21377e-09	0.0136645	0.000307117	0.685777	0.514961
CNS' Negative α Duplicates		7.50257e-05	7.4536e-10		3.45167e-05	0.00255498	2.06616e-09	7.42808e-09
mRNA Half-Life
CNS' Positive Singletons	0.345823		0.0208415			0.211481	0.0228425	0.053359
CNS' Negative Singletons	0.02505		0.000323359				0.00049281	0.00152938
mRNA Half-Life
CNS' Positive Non-α Duplicates	0.104379	0.000355186						0.745584
CNS' Negative Non-α Duplicates	0.210286	0.00204009
tau
CNS' Positive α Duplicates		1.07506e-06	0.5481	0.233509	0.000102512	5.22858e-05	0.155243	0.560493
CNS' Negative α Duplicates		0.110175	0.106259		0.182081	0.106146	0.0400264	0.370509
tau
CNS' Positive Singletons	0.000258362		1.01695e-06			0.611248	9.8311e-08	0.000591375
CNS' Negative Singletons	0.000125496		5.4264e-07				5.44414e-08	0.0002356
tau
CNS' Positive Non-α Duplicates	0.0567358	1.36953e-11						0.0413956
CNS' Negative Non-α Duplicates	0.826505	1.28906e-05
CV
CNS' Positive α Duplicates		2.09426e-13	0.654007	0.954525	1.29808e-09	5.25958e-09	0.222778	0.528329
CNS' Negative α Duplicates		1.18528e-05	0.741914		5.47941e-05	6.72393e-05	0.431436	0.769827
CV
CNS' Positive Singletons	4.22855e-10		3.4239e-12			0.657144	1.06942e-12	4.23553e-08
CNS' Negative Singletons	2.31955e-09		5.01519e-11				1.85057e-11	9.02333e-08
CV
CNS' Positive Non-α Duplicates	0.189062	2.97193e-18						0.0658248
CNS' Negative Non-α Duplicates	0.526596	2.74298e-11

## Sheet: DatasheetS5
Datasheet S5: Enriched Function Annotation in Alpha Duplicate Gene Lists based on CNS Annotation (Bonferroni p-value ≤ 0.001)
Module	Fisher's p	Bonferroni p	Benjamini p	FDR	Term Type	Term Accession	Term Description
CNS Positive α Duplicates	5.04755e-18	6.86467e-15	3.43233e-15	5.05126e-18	GO	GO:0005886	plasma membrane
CNS Positive α Duplicates	1.68058e-08	2.28558e-05	7.61862e-06	1.68305e-08	GO	GO:0005634	nucleus
CNS Positive α Duplicates	2.80394e-07	2.71982e-05	5.43965e-06	2.92454e-07	Pfam	PF00069	Protein kinase domain
CNS Positive α Duplicates	3.15422e-08	4.28974e-05	1.07244e-05	3.16119e-08	GO	GO:0009506	plasmodesma
CNS Negative α Duplicates	4.35156e-18	5.01735e-15	2.50867e-15	4.35534e-18	GO	GO:0003735	structural constituent of ribosome
CNS Negative α Duplicates	7.62645e-17	8.7933e-14	2.9311e-14	7.63971e-17	GO	GO:0006412	translation
CNS Negative α Duplicates	1.39143e-16	1.60432e-13	4.0108e-14	1.39506e-16	GO	GO:0005840	ribosome
CNS Negative α Duplicates	5.25446e-15	6.05839e-12	1.21168e-12	5.27275e-15	GO	GO:0022626	cytosolic ribosome
CNS Negative α Duplicates	5.74089e-12	6.61924e-09	1.10321e-09	5.76589e-12	GO	GO:0005829	cytosol
CNS Negative α Duplicates	3.58659e-11	1.46333e-08	1.82916e-09	3.6492e-11	KEGG	ko03010	Ribosome
CNS Negative α Duplicates	1.46553e-11	1.68976e-08	2.41394e-09	1.4732e-11	GO	GO:0005886	plasma membrane
CNS Negative α Duplicates	3.49127e-10	4.02543e-07	4.4727e-08	3.51566e-10	GO	GO:0042254	ribosome biogenesis
CNS Negative α Duplicates	1.62516e-08	1.87381e-05	1.87381e-06	1.63795e-08	GO	GO:0005730	nucleolus
CNS Negative α Duplicates	7.16966e-07	8.96207e-05	7.46839e-06	7.86146e-07	AraCyc	PWY-5690	TCA cycle variation III (eukaryotic)
CNS Negative α Duplicates	1.10334e-07	0.000127215	1.1565e-05	1.113e-07	GO	GO:0009506	plasmodesma
CNS Negative α Duplicates	1.07016e-06	0.000158384	1.13131e-05	1.17321e-06	PO	PO:0000293	guard cell
CNS Negative α Duplicates	2.13417e-06	0.000266771	1.66732e-05	2.42519e-06	AraCyc	PWYQT-4481	TCA cycle variation V (plant)
α Duplicates with any Nontranscribed CNSs	3.45265e-10	2.22351e-07	1.11175e-07	3.45802e-10	GO	GO:0005886	plasma membrane
α Duplicates with any Nontranscribed CNSs	1.21325e-06	0.00078133	0.000260443	1.21703e-06	GO	GO:0009506	plasmodesma
α Duplicates with Transcribed and Nontranscribed CNSs	2.02588e-08	6.15867e-06	2.05289e-06	2.03929e-08	IPR	IPR017970	Homeobox, conserved site
α Duplicates with Transcribed and Nontranscribed CNSs	1.30381e-08	8.53999e-06	4.26999e-06	1.30581e-08	GO	GO:0043565	sequence-specific DNA binding
α Duplicates with Transcribed and Nontranscribed CNSs	3.91144e-08	1.18908e-05	2.9727e-06	3.95043e-08	IPR	IPR001356	Homeodomain
α Duplicates with Transcribed and Nontranscribed CNSs	3.97623e-07	1.35192e-05	2.2532e-06	4.66179e-07	Pfam	PF00046	Homeobox domain
α Duplicates with Transcribed and Nontranscribed CNSs	8.87189e-08	5.81109e-05	1.16222e-05	8.9264e-08	GO	GO:0005886	plasma membrane
α Duplicates with Transcribed and Nontranscribed CNSs	5.97854e-07	0.000181748	2.59639e-05	6.09891e-07	IPR	IPR003106	Leucine zipper, homeobox-associated
α Duplicates with Transcribed and Nontranscribed CNSs	1.45147e-06	0.000206108	2.29009e-05	1.53812e-06	KEGG	K14431	transcription factor TGA
α Duplicates with Transcribed and Nontranscribed CNSs	6.37747e-07	0.000417725	5.22156e-05	6.44637e-07	GO	GO:0003700	sequence-specific DNA binding transcription factor activity
α Duplicates with Transcribed and Nontranscribed CNSs	5.72541e-06	0.000801558	7.28689e-05	6.16583e-06	PO	PO:0020148	shoot apical meristem
α Duplicates with Transcribed and Nontranscribed CNSs	6.42748e-06	0.000912701	7.60585e-05	6.96719e-06	KEGG	ko04075	Plant hormone signal transduction

## Sheet: DatasheetS6
Datasheet S7: Arabidopsis Gene mRNA Half-Life and CNS Status
TAIR ID	Gene Subset	mRNA HL	CNS ID	CNS Position	CNS Sequence
AT3G21100	Alpha	0.22	CNS_000868	Intronic	agactgataaaagcaggaagtagaaga
AT3G21100	Alpha	0.22	CNS_000870	5'_upstream	tgatgaaaaatttatgtcacgcgcgggttttagtgagtcagggcaaag
AT3G21100	Alpha	0.22	CNS_000872	Intronic	aaaagcaggaagtagaagaattttgtctatatgtagaa
AT3G21100	Alpha	0.22	CNS_000874	5'_upstream	tcatcattgttttatccattt
AT3G21100	Alpha	0.22	CNS_000876	Intronic	ataacatggaacagaaaga
AT1G13460	Alpha	0.3	CNS_008739	Intronic	ttgttttggggatatgaacaaagaa
AT1G13460	Alpha	0.3	CNS_008741	Intronic	aagaagaagaaaaaatggtttt
AT3G02550	NonAlpha	0.32	NO_CNS
AT2G01990	Alpha	0.33	CNS_000066	5'_UTR	atgagtgagcttctctactctctccccacttgggatatccataaccttggatcactcttcaa
AT2G01990	Alpha	0.33	CNS_000068	5'_upstream	agaagaac-ggttgttcaccaaatcagaa
AT2G01990	Alpha	0.33	CNS_000070	5'_upstream	gtaatcgtgataggacgtgacacgaccccaccattgtgaagaa
AT2G01990	Alpha	0.33	CNS_000072	5'_upstream	gttgactgtattgagtac
AT2G01990	Alpha	0.33	CNS_000074	5'_upstream	cacaatccaccaacataaataggcag
AT5G49320	Singleton	0.33	NO_CNS
AT4G19570	NonAlpha	0.36	NO_CNS
AT4G20270	NonAlpha	0.37	NO_CNS
AT4G35930	Singleton	0.37	NO_CNS
AT2G25460	NonAlpha	0.38	NO_CNS
AT3G06150	Alpha	0.38	NO_CNS
AT1G69530	Alpha	0.39	CNS_010368	5'_upstream	acaaagctatacgtgtcgtggtacatcgatctcaaagcagaccactatgacccacttggatttcaacttga
AT1G69530	Alpha	0.39	CNS_010370	5'_upstream	ttttgagctgaaattacggaaacttggccgtcgatttctgccgttg-aacttcttcaccttattaaatttaat
AT1G69530	Alpha	0.39	CNS_010372	5'_upstream	gtagctcacatgtgtctttgcctctttgctttttc
AT1G69530	Alpha	0.39	CNS_010374	Intronic	tactgatgcagaggtggtattgagttgaagtaccacccgctagtagtagt
AT1G69530	Alpha	0.39	CNS_010376	5'_upstream	actaagtttttctataaattgaactactcccctcc
AT1G69530	Alpha	0.39	CNS_010378	5'_upstream	taatgcgctttgccttattt
AT1G69530	Alpha	0.39	CNS_010380	5'_upstream	tatacattaatacatac
AT1G69530	Alpha	0.39	CNS_010382	Intronic	ttttgcacgaggccttgatgatgtc
AT1G69530	Alpha	0.39	CNS_010384	5'_upstream	agtggttgtctgattt
AT2G33290	NonAlpha	0.4	NO_CNS
AT5G25190	Alpha	0.4	NO_CNS
AT3G10530	Singleton	0.41	NO_CNS
AT3G16870	NonAlpha	0.42	NO_CNS
AT4G24780	NonAlpha	0.43	NO_CNS
AT1G31770	NonAlpha	0.44	NO_CNS
AT3G18100	NonAlpha	0.44	NO_CNS
AT3G25890	NonAlpha	0.44	NO_CNS
AT4G22910	Alpha	0.44	NO_CNS
AT3G08730	NonAlpha	0.45	NO_CNS
AT1G64300	Alpha	0.46	CNS_001539	Intronic	aaggatcttcatttcagg
AT1G64300	Alpha	0.46	CNS_001541	5'_upstream	acgaaactcgcgggaaca
AT1G68580	NonAlpha	0.46	NO_CNS
AT2G41900	NonAlpha	0.47	NO_CNS
AT2G42490	NonAlpha	0.47	NO_CNS
AT3G18630	NonAlpha	0.47	NO_CNS
AT5G52380	Singleton	0.47	NO_CNS
AT5G67480	NonAlpha	0.47	NO_CNS
AT2G17150	Alpha	0.48	CNS_002109	Intronic	aaaagttactaactttatcaagatt
AT2G17150	Alpha	0.48	CNS_002111	Intronic	aaaaatctgctagggcaatacaggagaccagt-tactactgccacttccaaaatg
AT2G17150	Alpha	0.48	CNS_002113	Intronic	atctgaaaaagttgcagaaacat
AT2G17150	Alpha	0.48	CNS_002115	5'_UTR	tctggacacaagtacttggtgaagg
AT1G20100	Alpha	0.48	CNS_008190	5'_upstream	gtgaagggtaaggttc-tatttaaagacgcgtgaaacactcagatccgccgactcggg
AT1G03410	NonAlpha	0.48	NO_CNS
AT1G14180	NonAlpha	0.48	NO_CNS
AT3G19360	NonAlpha	0.48	NO_CNS
AT3G26850	Singleton	0.48	NO_CNS
AT3G53240	NonAlpha	0.48	NO_CNS
AT4G34710	Alpha	0.49	CNS_002030	5'_UTR	accccctcaggagaagacagaagatgaatctatccccgccgtgaaaaccacctctcgcagcccttcccgatccgagaatctccacgatgaataattcagaagaaa
AT4G34710	Alpha	0.49	CNS_002032	5'_UTR	tttccaaatctgaacccaacaacaa
AT1G63090	Alpha	0.49	CNS_011436	5'_upstream	ctagttaaattattgtatt
AT1G63090	Alpha	0.49	CNS_011438	5'_UTR	ttatgaaatttcgaagctttt
AT1G76120	Alpha	0.49	NO_CNS
AT3G22180	Alpha	0.49	NO_CNS
AT5G42840	NonAlpha	0.49	NO_CNS
AT5G57450	NonAlpha	0.49	NO_CNS
AT2G16400	Alpha	0.5	CNS_002027	5'_UTR	cttcttgtttcttggagtcaagtcttt
AT5G47060	Alpha	0.5	CNS_006966	5'_upstream	ggttccataaaacaagggtcccaccagcactcgagagacgttaaagaaaatcat
AT5G47060	Alpha	0.5	CNS_006968	5'_upstream	tgacgtttttgcgaagactttg
AT5G47060	Alpha	0.5	CNS_006970	5'_upstream	cgtgcaagcaaatattttaacaagttgacgtcgcatacttgcgtaaggctc
AT5G47060	Alpha	0.5	CNS_006972	5'_upstream	gagaatctattggctt
AT5G47060	Alpha	0.5	CNS_006974	5'_upstream	attattctagtgacgatc
AT1G74170	NonAlpha	0.5	NO_CNS
AT2G28590	Alpha	0.5	NO_CNS
AT2G28830	NonAlpha	0.5	NO_CNS
AT2G39170	Singleton	0.5	NO_CNS
AT3G24050	NonAlpha	0.5	NO_CNS
AT3G06740	Alpha	0.51	CNS_003553	3'_downstream	ttttgtctttattaggacaagaatggagactgcctatctgtcaagcaca
AT3G12950	NonAlpha	0.51	NO_CNS
AT4G37630	NonAlpha	0.51	NO_CNS
AT5G07320	Alpha	0.51	NO_CNS
AT5G24330	NonAlpha	0.51	NO_CNS
AT5G49620	Alpha	0.52	CNS_002679	Intronic	tgatcaacatctatatgggaagagcactaacgcaatggaagaaagttttcaggagacaaagaccctttttgagagtttgcctcatagcaacggtccctataatttctagagtaaatttg--ataactttaccaaatat-atatgatcattatcatgagtttcttgcgtatgaaatcatcatacaata
AT5G49620	Alpha	0.52	CNS_002681	3'_downstream	cataattggttccac
AT5G49620	Alpha	0.52	CNS_002683	3'_downstream	aaaatggataatccgattcatgatgc-ttttaggaaacatgtctatgggacctgtatatgggaaa
AT5G49620	Alpha	0.52	CNS_002685	3'_downstream	ttaaaatatatacttagtgatgat
AT5G49620	Alpha	0.52	CNS_002687	5'_upstream	tttgttcatctataaaaccatcaacttctccatcttttcctgtggatacaaacaacatcatccattatctctctaaacataactccaaaaa
AT5G49620	Alpha	0.52	CNS_002689	3'_UTR	gtgtgaaaggaatttgttataa
AT5G49620	Alpha	0.52	CNS_002691	3'_downstream	tttaagatggccattaaggagattattc
AT5G49620	Alpha	0.52	CNS_002693	3'_downstream	ctttgggttcaaaagtagaca
AT5G49620	Alpha	0.52	CNS_002695	5'_upstream	aaatatatattgaaatttaagttttt
AT5G49620	Alpha	0.52	CNS_002697	Intronic	tttaggaaatggattcaattatt
AT5G49620	Alpha	0.52	CNS_002699	5'_upstream	tacattcatatcatat
AT5G49620	Alpha	0.52	CNS_002701	5'_upstream	tatttgcaacttgtttgaa
AT5G58380	Alpha	0.52	CNS_008302	3'_downstream	tttattttttatttta
AT2G34050	Singleton	0.52	NO_CNS
AT4G32440	Alpha	0.53	CNS_004257	5'_UTR	aaccctaatccccaatttctctt
AT1G72050	Singleton	0.53	NO_CNS
AT3G05830	Alpha	0.53	NO_CNS
AT5G34930	NonAlpha	0.53	NO_CNS
AT5G39900	NonAlpha	0.53	NO_CNS
AT5G60170	Alpha	0.54	CNS_005844	Intronic	tgcatgcgccgcgacggttcaattaaagacgcgtcaacg
AT5G60170	Alpha	0.54	CNS_005846	Intronic	cagaattagggttttgagattcagcagattcaaa
AT5G60170	Alpha	0.54	CNS_005848	Intronic	ttcaaaattactataagacttaactaa
AT5G67200	Alpha	0.54	CNS_006338	5'_upstream	gttaggtataatttgcaacaaaagttat
AT5G08200	Alpha	0.54	CNS_009001	5'_UTR	gaaattttgatcagatctagt
AT5G08200	Alpha	0.54	CNS_009003	Intronic	ttttattttatttttga
AT2G29970	Alpha	0.54	NO_CNS
AT4G17430	Singleton	0.54	NO_CNS
AT4G27540	Singleton	0.54	NO_CNS
AT5G11470	NonAlpha	0.54	NO_CNS
AT5G64640	Alpha	0.54	NO_CNS
AT1G31320	NonAlpha	0.55	NO_CNS
AT1G31500	NonAlpha	0.55	NO_CNS
AT1G64390	NonAlpha	0.55	NO_CNS
AT1G77840	NonAlpha	0.55	NO_CNS
AT4G01220	NonAlpha	0.55	NO_CNS
AT3G19080	Alpha	0.56	CNS_000665	5'_upstream	aaattccataaatgccct
AT2G16580	Alpha	0.56	CNS_004342	5'_upstream	agaggtgttgttaaagtgcgtcaatcacggactttggaaacatcaatgtactgaagagtacaaag
AT2G16580	Alpha	0.56	CNS_004344	5'_upstream	tcttgggagctatggccccatgtgtttaggag
AT2G16580	Alpha	0.56	CNS_004346	Intronic	ttcatctttaaccatctc
AT2G16580	Alpha	0.56	CNS_004349	Intronic	atctgtgagggaaatattacaagctttcttgccagatcttaaccca
AT2G16580	Alpha	0.56	CNS_004351	5'_upstream	tgggtggatattgaaggag--gaggtgtaaatatttataaa
AT2G16580	Alpha	0.56	CNS_004353	Intronic	cgtaaaaaacacccaataagagcttaaaaata
AT2G16580	Alpha	0.56	CNS_004355	5'_upstream	tgtgacactctcaaacaaaattctt
AT2G16580	Alpha	0.56	CNS_004357	Intronic	ttaaagctaaattaa
AT3G62100	Alpha	0.56	CNS_007064	5'_upstream	cacaaagtcaaaaccaacactttgaccaagtgtctgcatgacacgtgtatttgtctgctacatggacaacatctttaac-aacactgtctcatcattccacc
AT3G62100	Alpha	0.56	CNS_007066	5'_upstream	aagccagcccatgtttttactgacaagcaaacacattgcagtaaagtcgagttatcataatt
AT3G62100	Alpha	0.56	CNS_007068	5'_upstream	ccacgaatgcatcaatgcgcgtcacgata--gtctcatgcattgaac
AT3G62100	Alpha	0.56	CNS_007070	5'_upstream	aatcatggaaagctcaaactcttgtcatgcttagataca
AT3G62100	Alpha	0.56	CNS_007072	5'_upstream	aaagtgaggaaattgt
AT3G62100	Alpha	0.56	CNS_007074	5'_upstream	tctcgtgcttgcaaa
AT3G62100	Alpha	0.56	CNS_007076	5'_upstream	ccaacaagagaggctaca
AT1G08230	NonAlpha	0.56	NO_CNS
AT4G38710	Singleton	0.56	NO_CNS
AT5G20680	NonAlpha	0.56	NO_CNS
AT1G75860	Alpha	0.57	CNS_008191	5'_upstream	gtgaagggtaaggtccatatttatagacgcttgagagt-tgagatccaccgactcggg
AT1G01040	NonAlpha	0.57	NO_CNS
AT1G02970	NonAlpha	0.57	NO_CNS
AT1G50575	Singleton	0.57	NO_CNS
AT1G60960	Alpha	0.57	NO_CNS
AT2G19640	Singleton	0.57	NO_CNS
AT5G03670	NonAlpha	0.57	NO_CNS
AT5G10790	NonAlpha	0.57	NO_CNS
AT5G41410	NonAlpha	0.57	NO_CNS
AT5G44370	NonAlpha	0.57	NO_CNS
AT1G53510	Alpha	0.58	CNS_001164	5'_upstream	agaagaagttgcatgtggtaaagggcaca
AT1G53510	Alpha	0.58	CNS_001166	3'_downstream	tttcttgttttgttt
AT1G53510	Alpha	0.58	CNS_001168	5'_upstream	ctaattctagcaatttctcgtggtacttattgcgtacggg
AT1G53510	Alpha	0.58	CNS_001170	5'_UTR	aaccttcttcacttgattttgttgcatcttcttc
AT1G53510	Alpha	0.58	CNS_001172	5'_upstream	gagccaaaatatctccaccaagcaga
AT1G53510	Alpha	0.58	CNS_001174	5'_UTR	agatccagcgatcgaagaa
AT1G53510	Alpha	0.58	CNS_001176	Intronic	gaataatacttacat
AT1G53510	Alpha	0.58	CNS_001178	5'_UTR	aaattatcaaaaatc
AT2G39700	Alpha	0.58	CNS_004694	5'_upstream	tggcgatgacaaggcatatctatgcaccaaccagatcttcatatatctgccacgtca
AT2G39700	Alpha	0.58	CNS_004696	5'_upstream	cttgcatgtgaattaagtatctaccact--cctctcccaacaaattcacgtctttacatttatttc
AT2G39700	Alpha	0.58	CNS_004698	Intronic	ttacaaccaaaccatgtaaaatactttaatagctgcgggctgttacaaaatgttctca-cagccacttca
AT1G15490	Alpha	0.58	CNS_006041	Intronic	acactaatcgattgtaagctaagaagacgacaagaa
AT1G15490	Alpha	0.58	CNS_006043	5'_UTR	aaacaaaaacttccgttttcttctg
AT1G15490	Alpha	0.58	CNS_006045	5'_UTR	ggagttgaaacactagatagaagaaacagagacgtccaacaatcca
AT1G15490	Alpha	0.58	CNS_006047	5'_UTR	atcaaagctcacaagccaatgctacgattctga
AT1G15490	Alpha	0.58	CNS_006049	5'_UTR	ttcagaatcgcaggaa
AT3G26810	Alpha	0.58	CNS_008650	5'_upstream	cataatcaaactcaattatagacccacttgcatataatt
AT3G26810	Alpha	0.58	CNS_008652	5'_upstream	gatgatctaacggtggggaatggtt
AT3G13674	Alpha	0.58	CNS_009378	Intronic	ctggggattagttcctcaaggtcagttttt
AT3G13674	Alpha	0.58	CNS_009380	Intronic	cacattctgttgtttctctgtgttgcaa
AT3G13674	Alpha	0.58	CNS_009382	Intronic	atcagaaacagagtaatcaatgtaatgttgcaggctagat
AT3G13674	Alpha	0.58	CNS_009384	Intronic	tttgtaaatctgatgaa
AT3G13674	Alpha	0.58	CNS_009386	5'_upstream	ttaagccctaaaatctccgatc
AT3G13674	Alpha	0.58	CNS_009388	Intronic	gcaggtctttcattgcctttatgac
AT3G13674	Alpha	0.58	CNS_009390	Intronic	tcatcttacaacaag
AT1G21920	Alpha	0.58	CNS_009722	5'_upstream	ttagatttaataaagaccgttggattaaaatctgacggttgattaagtgaagagaagaaggagagccgttggat
AT1G21920	Alpha	0.58	CNS_009724	5'_upstream	taagcaaacatctctttcaatgagatctaa
AT1G21920	Alpha	0.58	CNS_009726	5'_upstream	atttaactttcggcttttgataag
AT1G21920	Alpha	0.58	CNS_009728	5'_upstream	tttttagctttactgtt
AT1G21920	Alpha	0.58	CNS_009730	5'_upstream	aaaatctctgcattttgg
AT1G21920	Alpha	0.58	CNS_009732	3'_downstream	aagaatcttcttcat
AT2G32410	Alpha	0.58	CNS_010541	3'_downstream	attggatcaatgctatccaaatttatttaataacaaaaaggcttcagatctctccttga
AT2G32410	Alpha	0.58	CNS_010543	3'_downstream	ttaggtgctttgcttgtaaga
AT2G32410	Alpha	0.58	CNS_010545	3'_downstream	gccccaaatcccttaatt
AT1G15580	NonAlpha	0.58	NO_CNS
AT1G52530	Singleton	0.58	NO_CNS
AT2G17250	Singleton	0.58	NO_CNS
AT3G20240	NonAlpha	0.58	NO_CNS
AT4G05040	NonAlpha	0.58	NO_CNS
AT5G66350	Alpha	0.59	CNS_006454	Intronic	actgactcttggaatgacaggaagaaactgttctcactgatcttgatatttgtgtt
AT5G66350	Alpha	0.59	CNS_006456	5'_upstream	acacagtgctcgagaaga
AT5G66350	Alpha	0.59	CNS_006458	Intronic	attcttacggtagaattagggttt
AT5G66350	Alpha	0.59	CNS_006460	5'_UTR	agagtattaaggtgatggcggcgttgcagagcgcgagacaga
AT5G66350	Alpha	0.59	CNS_006462	5'_upstream	ttccttggaaacatggataa--gcaactgttttccagctgcgaactttaggcacttaattt
AT5G66350	Alpha	0.59	CNS_006464	5'_upstream	aactttgatac-cacccttcgtttctagtgtgggg
AT5G66350	Alpha	0.59	CNS_006466	5'_upstream	agaagccaacaaacactatgctccaaa
AT5G66350	Alpha	0.59	CNS_006468	5'_upstream	attagtcaactctccatatccttttggaaaaatcc
AT5G66350	Alpha	0.59	CNS_006470	5'_upstream	acaataatagagtaattaagaaaattag
AT5G66350	Alpha	0.59	CNS_006472	5'_upstream	aaacactcttctctttctgcctatgtaagaaa
AT1G78940	Alpha	0.59	CNS_011015	5'_upstream	tttgtgttatagaatctgaaattagattatcagccaaaaataaaacccttaaacaacaaccattagaaaaagaggaaatt
AT1G60560	NonAlpha	0.59	NO_CNS
AT2G28110	NonAlpha	0.59	NO_CNS
AT2G41950	Singleton	0.59	NO_CNS
AT3G52380	NonAlpha	0.59	NO_CNS
AT3G59040	NonAlpha	0.59	NO_CNS
AT5G16000	NonAlpha	0.59	NO_CNS
AT5G19210	NonAlpha	0.59	NO_CNS
AT5G54830	Singleton	0.59	NO_CNS
AT5G55050	NonAlpha	0.59	NO_CNS
AT5G61040	Alpha	0.59	NO_CNS
AT4G37790	Alpha	0.6	CNS_003864	3'_downstream	aacaagaattcgacaaaccgacaatttaaccagcaactgacacatgtcttttgccgttcttaatacactaattacgtacgttcgtgcacacgtaaagcaaatctatcaatcattaa
AT4G37790	Alpha	0.6	CNS_003866	5'_upstream	ttggtccccgacggccagaccagtctcctaagaggaaaggtgaggcaaactcatgaacacgacgacacat
AT4G37790	Alpha	0.6	CNS_003868	5'_upstream	tccagacatgtaggtcccttcaatgatttggtatgatagag
AT4G37790	Alpha	0.6	CNS_003870	5'_UTR	tgggtgggtgggtggctaataatta
AT4G37790	Alpha	0.6	CNS_003872	3'_downstream	ttttatttatcggtggcaa---attatttcaatcaa-ttttatttccatttttgggtttgacggttgaaatcaaaaccaagttggcaccagtgtctcattaagatgaacgat
AT4G37790	Alpha	0.6	CNS_003874	5'_UTR	ttgatgggtgggtgggtgg
AT4G37790	Alpha	0.6	CNS_003876	5'_upstream	aagttaggttacccat
AT4G37790	Alpha	0.6	CNS_003878	5'_upstream	cttatccacacgacac
AT4G37790	Alpha	0.6	CNS_003880	3'_downstream	gatgtatcaatacacgtgagctaacctcttagccccacaccctttatctctctcccttaaaatcattcacaccca
AT4G37790	Alpha	0.6	CNS_003882	3'_downstream	agccaaaacaaataaatg
AT4G37790	Alpha	0.6	CNS_003884	5'_upstream	ttttatttatttatttaa
AT4G37790	Alpha	0.6	CNS_003886	5'_upstream	acccaatatctaaat
AT4G37790	Alpha	0.6	CNS_003888	5'_upstream	caataacaaataaataaaaaa
AT4G37790	Alpha	0.6	CNS_003890	5'_upstream	atcatgtcagcaacaata
AT4G37790	Alpha	0.6	CNS_003892	5'_upstream	aatgtggaaaattatgatagcacaattctctctcctttgtattttcttacttacaaaggttgaccaaatgcgcaccccacttg
AT4G37790	Alpha	0.6	CNS_003894	3'_downstream	gaagagaaaatcacgtgaagcatgtcccacctta
AT4G37790	Alpha	0.6	CNS_003896	5'_upstream	aaagtggtggttctcatgtcatcaac
AT4G37790	Alpha	0.6	CNS_003898	5'_upstream	aaaacagtatcattgtctgttaggtccgacacgtgtca
AT4G37790	Alpha	0.6	CNS_003900	Intronic	taattacaaactatttttttttcttcatcaaccaacaatcccaccgaaaaataaagtgg
AT4G37790	Alpha	0.6	CNS_003902	5'_upstream	ggattgtgatctccactttcttgttttaggttcggttctcttgat
AT4G37790	Alpha	0.6	CNS_003904	5'_UTR	agtttggaagattatgggacgaaatgaaaccaagatggcttctt
AT1G16010	Alpha	0.6	NO_CNS
AT3G63010	NonAlpha	0.6	NO_CNS
AT4G02560	Singleton	0.6	NO_CNS
AT5G50160	NonAlpha	0.6	NO_CNS
AT3G23740	Alpha	0.61	CNS_004986	5'_upstream	gatgtttggcgggaaacta
AT1G11780	Singleton	0.61	NO_CNS
AT1G30610	NonAlpha	0.61	NO_CNS
AT2G31180	Alpha	0.61	NO_CNS
AT4G09980	NonAlpha	0.61	NO_CNS
AT4G09510	Alpha	0.62	CNS_000696	Intronic	acaaaacaagaaacaa
AT4G09510	Alpha	0.62	CNS_000698	Intronic	aacaacaacaactaaaaa
AT4G09510	Alpha	0.62	CNS_000700	Intronic	aaacaacaacaacaa
AT5G47370	Alpha	0.62	CNS_003089	5'_upstream	catctcacacgtatatcattggttcataaccgttggttggtccacaactttgaacaagttcagattctttttgattgtgttttgtaccaaccactccaattagtc
AT5G47370	Alpha	0.62	CNS_003091	5'_upstream	cacacgtgtgcttcgctggagtgggtggttttgggtcgcataagaatatgtgcgccacgtcaattccacatggg
AT5G47370	Alpha	0.62	CNS_003093	5'_upstream	atgataaggagcaggcgagtgaggaaacaacacaacacgcacg
AT5G47370	Alpha	0.62	CNS_003095	5'_UTR	gattgtaattagcca-cctgacaaaatctctcatcattcaaagtactatattaatcccctct
AT2G20310	Alpha	0.62	CNS_003380	Intronic	tgtataaagatggaa
AT2G20310	Alpha	0.62	CNS_003382	5'_upstream	caatattttcatgaa
AT2G40280	Alpha	0.62	CNS_004729	3'_downstream	aaaaatattatatatata
AT1G08710	Singleton	0.62	NO_CNS
AT1G27050	Singleton	0.62	NO_CNS
AT2G24050	Alpha	0.62	NO_CNS
AT2G41820	NonAlpha	0.62	NO_CNS
AT2G47490	NonAlpha	0.62	NO_CNS
AT3G55050	NonAlpha	0.62	NO_CNS
AT3G61590	NonAlpha	0.62	NO_CNS
AT5G25820	Alpha	0.62	NO_CNS
AT3G19540	Alpha	0.63	CNS_000734	Intronic	ccttcaatatttttgagtaaggtga
AT3G19540	Alpha	0.63	CNS_000736	Intronic	gcaagagaaggagaattgc
AT3G19540	Alpha	0.63	CNS_000738	5'_upstream	agagggtaaaatagtcattta
AT3G19540	Alpha	0.63	CNS_000740	5'_upstream	cttagctgtaaccactat
AT3G19540	Alpha	0.63	CNS_000742	5'_upstream	tcaaagacattcacgtg
AT3G19540	Alpha	0.63	CNS_000744	3'_downstream	gaagaagagggtccattttga
AT3G19540	Alpha	0.63	CNS_000746	5'_upstream	atcacacactgaaaaagttaa
AT2G02820	Alpha	0.63	CNS_011260	Intronic	ttttgcttagattttctccataggtttgcagccatatcggcctgaaaagttttagtgaagcgggcgtgccatgatctgcatt
AT2G02820	Alpha	0.63	CNS_011262	Intronic	ctagaatgttaaaggtaacattt
AT2G02820	Alpha	0.63	CNS_011264	5'_upstream	aaaaaaattagctgcaaagtccata-agagttggcca-agccttgaaagaaa
AT2G02820	Alpha	0.63	CNS_011266	5'_upstream	cttttgcattgggttccattttatatcataga
AT2G02820	Alpha	0.63	CNS_011268	5'_upstream	gtggctgcttgtgggcctt
AT2G02820	Alpha	0.63	CNS_011270	5'_upstream	ctccattggattcca
AT2G02820	Alpha	0.63	CNS_011272	5'_upstream	atgatgagaaaaatgttcaatctcttt
AT2G02820	Alpha	0.63	CNS_011274	5'_upstream	ttagttgatgaattt
AT2G02820	Alpha	0.63	CNS_011276	Intronic	ttttctaatcacata
AT2G02820	Alpha	0.63	CNS_011278	5'_upstream	ggcataaagaattgagaacgacccatgttatggagggaatcctttt
AT2G02820	Alpha	0.63	CNS_011280	5'_upstream	tctgacacattctcaccaaatctgaggcagtcttctccagttcc
AT2G02820	Alpha	0.63	CNS_011282	5'_upstream	caaacttcacttcatacccgcgcactaacccatccatacgttgg
AT2G02820	Alpha	0.63	CNS_011284	5'_upstream	ctttttctttgataagcatgctaagtagaccatacataaatagtgttgctttc
AT2G02820	Alpha	0.63	CNS_011286	5'_upstream	aaaagtaatcatattccccacaaaactcta
AT2G02820	Alpha	0.63	CNS_011288	5'_upstream	ttgtaggaatcccaagcaattcaacatctac
AT2G02820	Alpha	0.63	CNS_011290	5'_upstream	aataaatctcttttggaaattgggccatt-cctccaacaac
AT2G02820	Alpha	0.63	CNS_011292	5'_upstream	tgtgatttgtcaga-gtccttcgctgtctaaatt
AT2G04430	NonAlpha	0.63	NO_CNS
AT2G25620	NonAlpha	0.63	NO_CNS
AT2G27840	NonAlpha	0.63	NO_CNS
AT2G35530	Alpha	0.63	NO_CNS
AT4G26520	NonAlpha	0.63	NO_CNS
AT5G46330	NonAlpha	0.63	NO_CNS
AT4G28320	Alpha	0.64	CNS_003411	5'_upstream	ttagattgctaataaccaactttacactttg
AT4G28320	Alpha	0.64	CNS_003413	5'_upstream	ttaatcaaagtttcaattccaaca
AT2G39660	Alpha	0.64	CNS_004688	5'_UTR	ttttctctttctctt
AT2G39660	Alpha	0.64	CNS_004690	5'_UTR	ttctctttctcttct
AT2G39660	Alpha	0.64	CNS_004692	5'_upstream	tattatattatatag
AT5G40830	Alpha	0.64	CNS_005591	Intronic	tcataggttataaaattttgagctcatta
AT5G46740	Alpha	0.64	CNS_006998	5'_UTR	gattttccctcccaattcaaa
AT1G49560	NonAlpha	0.64	NO_CNS
AT2G18090	NonAlpha	0.64	NO_CNS
AT4G22530	NonAlpha	0.64	NO_CNS
AT5G15410	NonAlpha	0.64	NO_CNS
AT5G58620	NonAlpha	0.64	NO_CNS
AT5G63370	NonAlpha	0.64	NO_CNS
AT2G22360	Alpha	0.65	CNS_003812	5'_UTR	ttttcttatctctctcggagctcttccgtcgtccaccattgattacggtaagattcaccttctc
AT2G22360	Alpha	0.65	CNS_003814	Intronic	ttgtgttgcagggagtgta
AT2G40950	Alpha	0.65	CNS_005016	5'_upstream	actttccaactgtgtgtcgtttttgagtctcttttccgtcacgcatgtctcctctc
AT2G40950	Alpha	0.65	CNS_005018	5'_UTR	ttttagggttagggtttcgaatttggggatgaagaagaagaagg
AT2G40950	Alpha	0.65	CNS_005020	5'_upstream	gcacgttgacttcattgtgttggagtga
AT1G21160	Alpha	0.65	CNS_009679	Intronic	gctgaagtagtgcagaaac
AT1G21160	Alpha	0.65	CNS_009681	Intronic	gaaacatttgttcag
AT1G21160	Alpha	0.65	CNS_009683	Intronic	aaccacaggctgaggttcttc
AT1G13880	Alpha	0.65	CNS_011106	5'_UTR	gctcagatcccttccttcttccagatcgatcttcagatctattgtaattttcttcttcctcttgatttgatcttccaattgatacctgttttgttatc
AT1G13880	Alpha	0.65	CNS_011108	Intronic	gttcgtcagatctgtcaattaatcgagggcttttgtctgtattcatgataattaaccgattcattgattttcgattcttgatttcgcgatttaatccgtgaattg--aaatctagggttagggttttcaaatttgggg
AT1G13880	Alpha	0.65	CNS_011110	5'_UTR	aaccctagccgctttcgaaaattccc
AT1G13880	Alpha	0.65	CNS_011112	Intronic	cttaatttca-gtttcccccaattttatta
AT1G14020	Alpha	0.65	CNS_011126	Intronic	gtaaattaagatgtaactaaaaaga
AT1G05670	Alpha	0.65	NO_CNS
AT1G08960	NonAlpha	0.65	NO_CNS
AT1G33390	NonAlpha	0.65	NO_CNS
AT1G51450	Singleton	0.65	NO_CNS
AT2G01630	NonAlpha	0.65	NO_CNS
AT2G46040	NonAlpha	0.65	NO_CNS
AT3G11840	NonAlpha	0.65	NO_CNS
AT3G45750	NonAlpha	0.65	NO_CNS
AT3G61770	NonAlpha	0.65	NO_CNS
AT5G57100	NonAlpha	0.65	NO_CNS
AT1G48260	Alpha	0.66	CNS_000398	5'_upstream	tcttctctacttattattttc
AT1G48260	Alpha	0.66	CNS_000400	5'_upstream	agaagaagagaa-aaagtggcggctgaatatggagagggga
AT4G37890	Alpha	0.66	CNS_003856	5'_upstream	agtaacttttaaaataatttacagttttttag
AT2G23170	Alpha	0.66	CNS_003963	5'_upstream	aggaagtgactggtcgcacgggtcatgccttatctttgattagacatttaggg
AT2G23170	Alpha	0.66	CNS_003965	5'_upstream	tttataggcaaacactgtctttgttctttctttacctttgtc
AT2G23170	Alpha	0.66	CNS_003967	Intronic	ttattgtacgactcacaaatcctaa
AT2G23170	Alpha	0.66	CNS_003969	5'_upstream	gggatcatgttgttgt
AT2G23170	Alpha	0.66	CNS_003971	5'_upstream	acacactttgcattgatttgccactaagaatttccaaattgagga
AT5G67240	Alpha	0.66	CNS_006334	3'_downstream	atctatctatagaagcttctt
AT1G07030	NonAlpha	0.66	NO_CNS
AT1G30240	Singleton	0.66	NO_CNS
AT1G70630	NonAlpha	0.66	NO_CNS
AT2G22310	Alpha	0.66	NO_CNS
AT2G43260	NonAlpha	0.66	NO_CNS
AT3G05510	NonAlpha	0.66	NO_CNS
AT3G51660	NonAlpha	0.66	NO_CNS
AT4G24390	Alpha	0.66	NO_CNS
AT4G38180	NonAlpha	0.66	NO_CNS
AT5G13180	NonAlpha	0.66	NO_CNS
AT5G50860	NonAlpha	0.66	NO_CNS
AT4G13050	Alpha	0.67	CNS_005533	Intronic	tttggcttaaagcccaaaatttggaca
AT5G66320	Alpha	0.67	CNS_006474	5'_UTR	attgaatgctttaccaaactcac
AT5G66320	Alpha	0.67	CNS_006476	Intronic	agatttaggatccgaaccggttcag
AT5G66320	Alpha	0.67	CNS_006478	Intronic	ttaggatccgaaccggttcagtt
AT5G66320	Alpha	0.67	CNS_006480	3'_downstream	tggagttaatttgaaaccgttcgaa
AT5G66320	Alpha	0.67	CNS_006482	3'_downstream	ggagtcacgtgattagcat
AT5G66320	Alpha	0.67	CNS_006484	3'_downstream	ttctcttgtatttgtaagatt
AT2G17260	Alpha	0.67	NO_CNS
AT3G27220	NonAlpha	0.67	NO_CNS
AT4G02400	NonAlpha	0.67	NO_CNS
AT5G01780	NonAlpha	0.67	NO_CNS
AT5G20590	NonAlpha	0.67	NO_CNS
AT5G24340	NonAlpha	0.67	NO_CNS
AT4G39960	Alpha	0.68	CNS_003813	5'_UTR	ttttcttatctatcgcaaaactctcccgtcgtcaccattcgattacggtatgattcagcttctc
AT2G40140	Alpha	0.68	CNS_004718	5'_upstream	ttttgacttttgacctaaaccatttccat
AT2G40140	Alpha	0.68	CNS_004720	5'_UTR	cttcctctttccttcttc
AT1G72630	Alpha	0.68	NO_CNS
AT3G46180	Alpha	0.68	NO_CNS
AT5G52530	Singleton	0.68	NO_CNS
AT5G59430	Alpha	0.69	CNS_005928	Intronic	aggatctgttgtacatcttttgtgacattctcattct
AT5G59430	Alpha	0.69	CNS_005930	Intronic	attcttcgatctgtaaaatccgatctgagatttagaa
AT5G59430	Alpha	0.69	CNS_005932	Intronic	ttgtggcaatcacataatc-gtgttatgcat
AT5G59430	Alpha	0.69	CNS_005934	Intronic	tgtaagattctgacatag
AT5G59430	Alpha	0.69	CNS_005936	Intronic	ttagggttttagggtggttta
AT5G59430	Alpha	0.69	CNS_005938	Intronic	taagggtttttgttt
AT5G59430	Alpha	0.69	CNS_005940	5'_upstream	catgtgatga-tacatctatgccacgtggtaagatctgagg
AT1G03310	NonAlpha	0.69	NO_CNS
AT1G36990	NonAlpha	0.69	NO_CNS
AT1G50420	NonAlpha	0.69	NO_CNS
AT1G53090	NonAlpha	0.69	NO_CNS
AT1G59980	NonAlpha	0.69	NO_CNS
AT2G01330	NonAlpha	0.69	NO_CNS
AT3G53440	Singleton	0.69	NO_CNS
AT3G58580	NonAlpha	0.69	NO_CNS
AT5G25350	NonAlpha	0.69	NO_CNS
AT1G31470	NonAlpha	0.7	NO_CNS
AT2G25560	NonAlpha	0.7	NO_CNS
AT5G45600	NonAlpha	0.7	NO_CNS
AT5G53570	NonAlpha	0.7	NO_CNS
AT5G55100	Singleton	0.7	NO_CNS
AT1G55120	Alpha	0.71	CNS_001306	5'_upstream	atttttatattgataaaacaa
AT1G69780	Alpha	0.71	CNS_002184	3'_downstream	aaatgcgccattatgcattaattaatacaagaatctttatgggatcatgtgcatttccttaatctaatctttt
AT1G69780	Alpha	0.71	CNS_002186	5'_upstream	atcctaccaacatcaagactagta
AT1G69780	Alpha	0.71	CNS_002188	3'_downstream	accaaacaaagaattacccgtaaagaagagctggctatgtggccatgtgcttggtgcttcaatttccttataaactactcacttctaatgga
AT1G69780	Alpha	0.71	CNS_002190	3'_downstream	tccatgaaataaattctgcatatgtcatgatt
AT1G69780	Alpha	0.71	CNS_002192	3'_downstream	gacagaatctgaaaccctagagg
AT1G69780	Alpha	0.71	CNS_002194	3'_downstream	ttttccatgaaacaaat
AT1G69780	Alpha	0.71	CNS_002196	3'_downstream	gggttggaaagttgtcactctc
AT1G69780	Alpha	0.71	CNS_002198	Intronic	gggtaatatccattatattatataaaaaataat
AT2G03890	Alpha	0.71	CNS_002371	5'_upstream	gtctagaacaggcaaagagaaccgttcgat
AT2G03890	Alpha	0.71	CNS_002373	Intronic	ctacatcaggtaagccatg
AT2G03890	Alpha	0.71	CNS_002375	3'_downstream	aacgatgaccaagttgcc
AT1G43860	Singleton	0.71	NO_CNS
AT1G59670	Alpha	0.71	NO_CNS
AT2G01260	Alpha	0.71	NO_CNS
AT3G13230	Singleton	0.71	NO_CNS
AT4G04940	NonAlpha	0.71	NO_CNS
AT4G18330	NonAlpha	0.71	NO_CNS
AT3G54100	Alpha	0.72	CNS_004623	Intronic	atcttccaaaaactcgggttacctctgtttcctatagtgtacaa
AT3G54100	Alpha	0.72	CNS_004625	Intronic	tcatgctcctgtatggtg
AT1G04930	Alpha	0.72	NO_CNS
AT1G10020	NonAlpha	0.72	NO_CNS
AT1G19860	NonAlpha	0.72	NO_CNS
AT2G22870	NonAlpha	0.72	NO_CNS
AT3G51870	NonAlpha	0.72	NO_CNS
AT3G60440	NonAlpha	0.72	NO_CNS
AT3G62110	NonAlpha	0.72	NO_CNS
AT5G23520	Singleton	0.72	NO_CNS
AT5G44730	Singleton	0.72	NO_CNS
AT5G65860	Singleton	0.72	NO_CNS
AT4G29000	Alpha	0.73	CNS_003259	5'_UTR	tatgaattgacatcgttggatcatcgtatttaacaagaaccgtacgatgagattgccacgcaaatctaaccgtcgaatataatccagaaaattgaaatttcaaaacatgttagagagagggaggag
AT4G29000	Alpha	0.73	CNS_003262	Intronic	gcttcaacgcattggcaggtgattagagag
AT4G29000	Alpha	0.73	CNS_003264	5'_UTR	tcttcttcttcttcgtttagagctaaaacccaatagaaccctaatt
AT4G29000	Alpha	0.73	CNS_003266	5'_UTR	ggaaaatttctgggttt
AT1G27880	NonAlpha	0.73	NO_CNS
AT1G61460	NonAlpha	0.73	NO_CNS
AT1G68185	Singleton	0.73	NO_CNS
AT2G25640	NonAlpha	0.73	NO_CNS
AT4G31790	Singleton	0.73	NO_CNS
AT5G11460	NonAlpha	0.73	NO_CNS
AT5G62030	NonAlpha	0.73	NO_CNS
AT1G50700	Alpha	0.74	CNS_000791	5'_UTR	aaaggttcgatctttggtctctgggtcgtgatattttgagctt
AT4G25630	Alpha	0.74	CNS_007316	5'_upstream	taaaatcataaacacaaacaaa
AT5G61960	Alpha	0.74	CNS_008325	5'_UTR	ctctctctcctctccgtttctctctctgtcggagggagtgccggaatc
AT5G61960	Alpha	0.74	CNS_008327	5'_UTR	gattggatagaaggaaacaaaaaggaaag
AT5G61960	Alpha	0.74	CNS_008329	Intronic	cctgacaaaactcattttgcagtgaagaaattttttg
AT5G61960	Alpha	0.74	CNS_008331	5'_UTR	taatcataatcgaatggtccagattcaagctcataccataccactaaatccatggtacatacaacgtagca
AT5G61960	Alpha	0.74	CNS_008333	Intronic	gttgcttcaccagttttgttgtat
AT5G61960	Alpha	0.74	CNS_008335	Intronic	tgaattaggtaagagttggttc
AT1G49850	NonAlpha	0.74	NO_CNS
AT1G60890	Alpha	0.74	NO_CNS
AT1G75670	Singleton	0.74	NO_CNS
AT4G12420	NonAlpha	0.74	NO_CNS
AT5G51670	NonAlpha	0.74	NO_CNS
AT4G10550	Alpha	0.75	CNS_000581	Intronic	caattccaagaaattg-aaacattctttg
AT4G10550	Alpha	0.75	CNS_000583	3'_downstream	aataaactagagtttagttga
AT1G55820	Alpha	0.75	CNS_001414	5'_upstream	agtgacgtgagcgtataaa
AT1G55820	Alpha	0.75	CNS_001416	5'_upstream	agtgacgtgagcgtataaa
AT1G55820	Alpha	0.75	CNS_001418	Intronic	gagatgtagaagtctggatttttgggtg
AT1G55820	Alpha	0.75	CNS_001420	Intronic	gtgtaaatacttaggaaccatcatcccc
AT1G55820	Alpha	0.75	CNS_001422	Intronic	tgttttgagtttctttttgttgccttgagc
AT3G23030	Alpha	0.75	CNS_004911	5'_upstream	aggcaagaaagaggcaaggggacaaaagtgggacacgaag
AT3G23030	Alpha	0.75	CNS_004913	5'_upstream	attacgcttaactatgtgcatttagctt
AT3G23030	Alpha	0.75	CNS_004915	5'_upstream	gaagttagggttaaaggaagagagaga
AT3G23030	Alpha	0.75	CNS_004917	5'_upstream	aatagtaaaaacattgaaaaatattat
AT3G23030	Alpha	0.75	CNS_004919	5'_upstream	aaaatatataaatcaaac
AT3G23030	Alpha	0.75	CNS_004921	5'_upstream	aatttcaaataaattttgagtattttt
AT5G07820	Alpha	0.75	CNS_008412	5'_UTR	aaaggagaaagttagatttgattag
AT5G07820	Alpha	0.75	CNS_008414	3'_downstream	ttaaaaatctcattaat
AT5G07820	Alpha	0.75	CNS_008416	5'_upstream	tttttctaaagaatgat
AT1G08800	NonAlpha	0.75	NO_CNS
AT1G48460	NonAlpha	0.75	NO_CNS
AT1G77460	NonAlpha	0.75	NO_CNS
AT3G05675	NonAlpha	0.75	NO_CNS
AT3G27320	NonAlpha	0.75	NO_CNS
AT4G22150	Alpha	0.75	NO_CNS
AT5G53150	NonAlpha	0.75	NO_CNS
AT2G35510	Alpha	0.76	CNS_000537	Intronic	aaatcaactgatgacgcattgaatgggagacagcatatagatcttactgaagatcag
AT2G35510	Alpha	0.76	CNS_000539	5'_UTR	tttcttcttcttcgtcgtcgccggtttagggttt
AT2G35510	Alpha	0.76	CNS_000541	Intronic	agttgactttatat-tcaaggttataggtttagtgttgtta
AT2G35510	Alpha	0.76	CNS_000543	Intronic	aatgtgtcgacttctctttgctgtcgtgaaa
AT2G24570	Alpha	0.76	CNS_002478	5'_upstream	tttagatctaacggctgagattgagttgaagatttctatggaataaagtaatcaa-agtttggtctcct
AT2G24570	Alpha	0.76	CNS_002480	5'_upstream	gcgtgatatatgggg
AT2G24570	Alpha	0.76	CNS_002482	5'_upstream	ttgactacctcggtaaccgagtgattccggttaactattatctgggccgttgataatccaaaagttagatccaacggtggatctgtg
AT2G24570	Alpha	0.76	CNS_002484	5'_upstream	tatgattgtcgtgcacgtcta
AT2G24570	Alpha	0.76	CNS_002486	5'_upstream	cgtaatttggtttatagttt
AT2G24570	Alpha	0.76	CNS_002488	5'_upstream	acctaattaatctacacagattgtg
AT5G04540	Alpha	0.76	CNS_003839	Intronic	ttttattgatgattctgttcctc
AT5G04540	Alpha	0.76	CNS_003841	5'_UTR	tcaccggccgctcaacggtggcaaaggacggattt
AT5G04540	Alpha	0.76	CNS_003845	Intronic	tgtacataactttcaatcttt
AT2G46590	Alpha	0.76	CNS_006245	Intronic	ctcacatgggttactttagttaaagttgtcagaacttagctaacacaacatagtctttttattcttcctttc
AT2G46590	Alpha	0.76	CNS_006247	5'_upstream	tcatcatccataaagtgaaaggcaacgcataga-agagccat
AT2G46590	Alpha	0.76	CNS_006249	5'_upstream	ccaacaaatagtatccaatcacaaaatgggaggccgagaaatagcatacaactcatagttccactcac
AT2G46590	Alpha	0.76	CNS_006251	5'_upstream	atcactagtcaaaatcaacaaacccaactttctcttttt
AT2G46590	Alpha	0.76	CNS_006253	Intronic	tgtattcatcgcttcttctatctgtataagtgttt
AT2G46590	Alpha	0.76	CNS_006255	Intronic	gggtagaagaatatgtgaatacga
AT2G46590	Alpha	0.76	CNS_006257	5'_upstream	tttttgtcgcttcctgtcg
AT2G46590	Alpha	0.76	CNS_006259	5'_upstream	ttcttctcttctccgtcttcttc
AT2G03470	Alpha	0.76	CNS_011107	5'_UTR	gctcagatcctcttcttcttagggatcaatcttcaaatcaattgtaagtttcttgtttcttataattctatctttcgattgatacctgtttcgatatc
AT2G03470	Alpha	0.76	CNS_011109	Intronic	gttcatcagatctgcaaatttatttagggcttttgttcctcgtgctgaaagttaatcgattgtttgaatttggactcttgatttcatgtttttagccgtggattgaaaaatctagggtta-ggttttcgaatttgggg
AT2G03470	Alpha	0.76	CNS_011111	5'_UTR	aaccctagccgccttcaaaaattccc
AT2G03470	Alpha	0.76	CNS_011113	Intronic	cttaatttcaagttttccccaattttctta
AT1G19025	NonAlpha	0.76	NO_CNS
AT1G72560	Singleton	0.76	NO_CNS
AT2G13290	NonAlpha	0.76	NO_CNS
AT3G19510	NonAlpha	0.76	NO_CNS
AT3G57940	NonAlpha	0.76	NO_CNS
AT4G24200	Singleton	0.76	NO_CNS
AT5G37380	NonAlpha	0.76	NO_CNS
AT5G43980	NonAlpha	0.76	NO_CNS
AT4G32730	NonAlpha	0.765	NO_CNS
AT1G06270	NonAlpha	0.77	NO_CNS
AT1G48560	Singleton	0.77	NO_CNS
AT2G02230	NonAlpha	0.77	NO_CNS
AT2G45440	Alpha	0.77	NO_CNS
AT3G09670	Alpha	0.77	NO_CNS
AT4G24560	NonAlpha	0.77	NO_CNS
AT5G03320	Alpha	0.77	NO_CNS
AT5G57340	Singleton	0.77	NO_CNS
AT2G01670	Alpha	0.78	CNS_000126	5'_UTR	acaacgctttttgtctcatctc
AT2G01670	Alpha	0.78	CNS_000128	3'_downstream	gctttatcttttggaaaatctttg
AT2G20680	Alpha	0.78	CNS_003410	5'_upstream	ttagaatgctgataacaaattttacactttg
AT2G20680	Alpha	0.78	CNS_003412	5'_upstream	ttagtcaaggtttcaaatccaaca
AT2G43500	Alpha	0.78	CNS_005411	5'_upstream	tcctccattaatggaag
AT2G42880	NonAlpha	0.78	NO_CNS
AT3G22550	NonAlpha	0.78	NO_CNS
AT4G15880	NonAlpha	0.78	NO_CNS
AT5G01270	NonAlpha	0.78	NO_CNS
AT2G02480	Alpha	0.79	CNS_000052	5'_upstream	ctgttttaatgtttggtccgtt
AT2G02480	Alpha	0.79	CNS_000054	5'_upstream	aacatcacatgactattt
AT1G10900	Alpha	0.79	NO_CNS
AT1G62250	Singleton	0.79	NO_CNS
AT1G73930	Singleton	0.79	NO_CNS
AT1G76280	NonAlpha	0.79	NO_CNS
AT2G39950	Singleton	0.79	NO_CNS
AT4G15440	NonAlpha	0.79	NO_CNS
AT5G53890	NonAlpha	0.79	NO_CNS
AT5G58550	NonAlpha	0.79	NO_CNS
AT5G64970	NonAlpha	0.79	NO_CNS
AT3G46590	Alpha	0.8	CNS_005927	Intronic	aggatttgttgtaaatctttggtgacatttttattct
AT3G46590	Alpha	0.8	CNS_005929	Intronic	attcatcgatctgtgaactccgatctgagaatttgaa
AT3G46590	Alpha	0.8	CNS_005931	Intronic	ttgtggcaatcacatcatctgtgttatgcat
AT3G46590	Alpha	0.8	CNS_005933	Intronic	tgtaagattctgacatag
AT3G46590	Alpha	0.8	CNS_005935	Intronic	ttagggttttagaatggttta
AT3G46590	Alpha	0.8	CNS_005937	5'_UTR	taagggtttttgttt
AT3G46590	Alpha	0.8	CNS_005939	5'_upstream	catgtgatgactacatcagtaccacgtgtcaagatctaagg
AT3G49670	Alpha	0.8	CNS_006001	3'_downstream	ctctattcccttgtcttgaagcaa
AT3G49670	Alpha	0.8	CNS_006003	Intronic	aggggcaaatttgtcttt
AT3G49670	Alpha	0.8	CNS_006005	5'_upstream	cagtgaactgtggtaactggcaaa
AT3G49670	Alpha	0.8	CNS_006007	5'_upstream	cagtgaactgtggtaactggcaaa
AT3G49670	Alpha	0.8	CNS_006009	5'_upstream	acacgtgcttaccaa
AT3G49670	Alpha	0.8	CNS_006011	5'_upstream	tttgaaatggaccacttgaaaatt
AT3G49670	Alpha	0.8	CNS_006013	5'_upstream	acaatttatttaaaa
AT3G49670	Alpha	0.8	CNS_006015	5'_upstream	ttttaaaaaataaatcat
AT3G49670	Alpha	0.8	CNS_006017	3'_downstream	atataacagaaactcgaaaagtacttatatt
AT3G49670	Alpha	0.8	CNS_006019	5'_upstream	aaaaagatgactttgt
AT3G49670	Alpha	0.8	CNS_006021	5'_upstream	aatatttataaaattttaaaatattat
AT3G49670	Alpha	0.8	CNS_006023	3'_downstream	tatttctccaagtgcttgacttttaaa
AT3G49670	Alpha	0.8	CNS_006025	5'_upstream	actatataatttacgaaa
AT1G79630	Alpha	0.8	CNS_010085	Intronic	tctctctctctctcaattgtt
AT1G51350	Singleton	0.8	NO_CNS
AT1G60000	NonAlpha	0.8	NO_CNS
AT2G25490	NonAlpha	0.8	NO_CNS
AT2G27950	NonAlpha	0.8	NO_CNS
AT3G05120	Alpha	0.8	NO_CNS
AT3G56870	Singleton	0.8	NO_CNS
AT4G01026	Alpha	0.8	NO_CNS
AT4G27700	Singleton	0.8	NO_CNS
AT5G24840	Singleton	0.8	NO_CNS
AT5G63770	NonAlpha	0.8	NO_CNS
AT2G39220	Alpha	0.81	CNS_004657	5'_UTR	agatgaagaagaaggagcaagaacagag
AT2G39220	Alpha	0.81	CNS_004659	3'_downstream	tgatacgttctattcatta
AT2G39220	Alpha	0.81	CNS_004661	Intronic	aaacacaaatctatacaa
AT2G39220	Alpha	0.81	CNS_004663	3'_downstream	agtacttttcttttt
AT1G14140	NonAlpha	0.81	NO_CNS
AT1G26190	NonAlpha	0.81	NO_CNS
AT1G75150	Singleton	0.81	NO_CNS
AT2G01680	NonAlpha	0.81	NO_CNS
AT4G03090	Singleton	0.81	NO_CNS
AT4G30000	NonAlpha	0.81	NO_CNS
AT5G50170	NonAlpha	0.81	NO_CNS
AT5G65180	Alpha	0.81	NO_CNS
AT3G15350	Alpha	0.82	CNS_001039	Intronic	taatcaatcagacatctcaacagctatattaa
AT3G15350	Alpha	0.82	CNS_001041	Intronic	aactgcaagattctct
AT3G15350	Alpha	0.82	CNS_001043	5'_upstream	tattgcgtagtcattggg
AT3G43700	Alpha	0.82	CNS_005755	5'_upstream	aaataaatatacttttaatttttatttaaa
AT3G43700	Alpha	0.82	CNS_005757	5'_upstream	tttcataaaataaatatacttttaatttttatt
AT2G44080	Alpha	0.82	CNS_006073	5'_upstream	agagttgtacgaggaatattaataagtcaagttggt
AT2G44080	Alpha	0.82	CNS_006075	5'_upstream	tgcgatgttcaaggcaat---catgcatgggttgccat
AT2G44080	Alpha	0.82	CNS_006077	5'_upstream	atgcattgaatcgatgggaacgagccacgtgac
AT2G44080	Alpha	0.82	CNS_006079	5'_upstream	aggggagaagaaccactgtgattgtgga
AT2G44080	Alpha	0.82	CNS_006081	5'_upstream	cgagaggaataacaatatgggtcatcatcggtcgataacacatagacaacattattattaggt
AT2G44080	Alpha	0.82	CNS_006083	5'_upstream	aaaatctgtaaattcagtgaaccttcctct
AT3G49940	Alpha	0.82	CNS_006303	5'_upstream	caactattcgcggggacacggagccgttcgcacccatcaccttggaat
AT3G49940	Alpha	0.82	CNS_006305	3'_downstream	gaggcggcttttggacgacgcaaagagccgttt
AT1G73130	Alpha	0.82	CNS_009545	5'_upstream	attggtagagagtattatataattttgtta-attagtttttttcgtaattttgtaaagtttcacgaataatttctctattttgacgatatttttatgac
AT1G73130	Alpha	0.82	CNS_009547	5'_upstream	aaatcacaaaccaataaca
AT1G73130	Alpha	0.82	CNS_009549	5'_upstream	aactttatcaaattctaaatccaataa-cctagagttataaagatttt
AT1G73130	Alpha	0.82	CNS_009551	5'_upstream	ataaattaataatataataatttagtttattaataat
AT1G73130	Alpha	0.82	CNS_009553	5'_upstream	taaaatcatataaagtaaataaatgaa
AT1G73130	Alpha	0.82	CNS_009555	5'_upstream	attttttacaaatcacaaactaataacaccaaact
AT1G73130	Alpha	0.82	CNS_009557	5'_upstream	aaatcacaaactaataaca
AT1G21590	Alpha	0.82	NO_CNS
AT1G54470	NonAlpha	0.82	NO_CNS
AT2G24120	NonAlpha	0.82	NO_CNS
AT2G44510	NonAlpha	0.82	NO_CNS
AT3G29375	NonAlpha	0.82	NO_CNS
AT3G58830	Singleton	0.82	NO_CNS
AT4G14220	NonAlpha	0.82	NO_CNS
AT5G11870	NonAlpha	0.82	NO_CNS
AT5G58630	Singleton	0.82	NO_CNS
AT4G39210	Alpha	0.83	CNS_003735	5'_upstream	aagagtatgggagaaaccagagtcgtccatttt
AT4G12300	Alpha	0.83	CNS_006837	5'_upstream	tgatataattataaacttattgatataaata
AT5G55120	Alpha	0.83	CNS_007505	5'_UTR	tggaaccgcctccggcgaggaagaggagatcggagggactgccgccttcagacggcagagctccacgtcctccgtgaggcaaaggattagttatgattaaacaaccctttcgttggaca
AT5G55120	Alpha	0.83	CNS_007507	5'_UTR	tatcccgtaaatagccgtgatt
AT5G55120	Alpha	0.83	CNS_007509	5'_upstream	ggttgtgatttggacgtg
AT1G61340	NonAlpha	0.83	NO_CNS
AT1G76270	Alpha	0.83	NO_CNS
AT2G41380	NonAlpha	0.83	NO_CNS
AT4G15850	NonAlpha	0.83	NO_CNS
AT5G09450	NonAlpha	0.83	NO_CNS
AT5G55630	NonAlpha	0.83	NO_CNS
AT1G49160	Alpha	0.84	CNS_000427	5'_UTR	tacctggaaaaatgatggtttgttctgt
AT2G19780	Alpha	0.84	CNS_003217	Intronic	aatacatattaaaaact
AT2G19780	Alpha	0.84	CNS_003219	Intronic	tggattaatgaggtttgt
AT5G22840	Alpha	0.84	CNS_005776	5'_UTR	taaaaccctagaaatt
AT1G71020	Alpha	0.84	CNS_010035	3'_downstream	aaatggttcact-atcatcagcaaccaaccataaatc
AT1G07630	Alpha	0.84	CNS_010871	Intronic	agtttcttccaactactaactgtatgtgaatagagaagtaaatg
AT1G07630	Alpha	0.84	CNS_010873	5'_upstream	tggcgtgattaagaatagtaatgatcacaac
AT1G07630	Alpha	0.84	CNS_010875	5'_upstream	aataaaagtccaaatttta-taatatgaatgaggtaagagagggag
AT1G57700	Alpha	0.84	NO_CNS
AT1G73100	Alpha	0.84	NO_CNS
AT3G27520	Singleton	0.84	NO_CNS
AT3G51180	Alpha	0.84	NO_CNS
AT3G62590	NonAlpha	0.84	NO_CNS
AT4G34910	NonAlpha	0.84	NO_CNS
AT5G20540	NonAlpha	0.84	NO_CNS
AT2G19390	Alpha	0.85	CNS_003165	Intronic	aaaccctaggagagaactgaatcaaa
AT2G19390	Alpha	0.85	CNS_003167	5'_UTR	aaaatcaaagatgttgaagattagatcgtttcaacgagt
AT2G19390	Alpha	0.85	CNS_003169	5'_UTR	aagctcgaaatcgaaatc
AT2G19390	Alpha	0.85	CNS_003171	3'_downstream	ttattaaggaacataaaa---atgtatgtacagag---at-gtaatggtcctgaggttacgaaaactacaaaa
AT2G19390	Alpha	0.85	CNS_003173	Intronic	caccataatctaacttcattacca
AT2G19390	Alpha	0.85	CNS_003175	5'_UTR	gccatgagaggacgggatcga
AT2G19390	Alpha	0.85	CNS_003177	Intronic	gtataaccaacaagactatacagatatagatagag
AT2G19390	Alpha	0.85	CNS_003179	Intronic	aaaaccgtcagatca
AT2G19390	Alpha	0.85	CNS_003181	Intronic	ccagatcaaagttcaaagattgaa
AT2G19390	Alpha	0.85	CNS_003183	5'_UTR	tcgtacctctgaatcaaaaaccgcggcaaa
AT1G48040	Alpha	0.85	NO_CNS
AT1G63680	Singleton	0.85	NO_CNS
AT1G63750	NonAlpha	0.85	NO_CNS
AT1G78180	NonAlpha	0.85	NO_CNS
AT2G18410	Singleton	0.85	NO_CNS
AT2G43190	Singleton	0.85	NO_CNS
AT3G15720	NonAlpha	0.85	NO_CNS
AT3G46540	NonAlpha	0.85	NO_CNS
AT3G54420	NonAlpha	0.85	NO_CNS
AT3G54680	Singleton	0.85	NO_CNS
AT3G58790	NonAlpha	0.85	NO_CNS
AT4G31670	Alpha	0.85	NO_CNS
AT5G53080	Singleton	0.85	NO_CNS
AT5G56250	NonAlpha	0.85	NO_CNS
AT3G61890	Alpha	0.86	CNS_002600	5'_upstream	tgagagacaataaatgaagaatggtaatattgggcagatcaataactcaaccactcccctgactaacttttatagacagccctcttttctctttttgattcccttt
AT3G61890	Alpha	0.86	CNS_002602	5'_upstream	tggccaacaatcttccgctacttatttaactacta
AT3G61890	Alpha	0.86	CNS_002604	5'_upstream	ccttgatcttagccggatctgttgggggacgaaca
AT3G61890	Alpha	0.86	CNS_002606	5'_upstream	aactaatcatctaactactgat
AT3G61890	Alpha	0.86	CNS_002608	5'_upstream	agattccacgttcacatatcaggatgtttgacgggtgtt
AT3G61890	Alpha	0.86	CNS_002610	5'_upstream	ccaatgaggaagagacattta
AT3G61890	Alpha	0.86	CNS_002612	3'_downstream	cttagatatatcgaataa
AT3G61890	Alpha	0.86	CNS_002614	5'_upstream	ttgtcttgtatagcttt
AT3G61890	Alpha	0.86	CNS_002616	3'_downstream	aatgtgtgttcgttgccctattagaaggggca
AT3G61890	Alpha	0.86	CNS_002618	5'_upstream	tattttattttatttt
AT3G61890	Alpha	0.86	CNS_002620	5'_upstream	acaacacattacacatctctcgaagactgtcaacaacgttgaaat-tggagctaagaatcgtcttctccatttgtcattctcatgcacagt
AT3G61890	Alpha	0.86	CNS_002622	5'_upstream	gagtgatggacatttttagaggacatggtaaaaagaacagtgaaaaaaaagctatgacaag
AT3G61890	Alpha	0.86	CNS_002624	3'_downstream	tcgatgccttctatcaacggtc
AT3G61890	Alpha	0.86	CNS_002626	Intronic	tactaattagctacaaag
AT3G61890	Alpha	0.86	CNS_002628	3'_downstream	ctctgaataacttttata
AT3G61890	Alpha	0.86	CNS_002630	3'_downstream	cttagatatatcgaataa
AT3G61890	Alpha	0.86	CNS_002632	3'_downstream	tgattgcaacttccc
AT3G61890	Alpha	0.86	CNS_002634	5'_upstream	tgattagtttaaggtt-acgttcaccttgcttctcggaaatctcttttgacttattaaatacaaacaacaa-attaaattcggccat
AT3G61890	Alpha	0.86	CNS_002636	3'_downstream	gtgagagatgcctacccgttgatctaa
AT3G61890	Alpha	0.86	CNS_002638	3'_downstream	atgcacacttggcgt
AT3G61890	Alpha	0.86	CNS_002640	5'_upstream	ttcattaggtttcttggacactaggaaactaa-caaaatgtttcagcacatgtcgcgggcactctctagct
AT3G61890	Alpha	0.86	CNS_002642	5'_upstream	ttgattagggttttagtgtcgtcggaccaggcttcattccccccaa
AT3G61890	Alpha	0.86	CNS_002644	5'_upstream	gggatttttcttttgaggggactgttgtctggctcgaggactct
AT3G61890	Alpha	0.86	CNS_002646	3'_downstream	ggtacctcagtggaccgtcgtagctaggtacacagcatccttgtacttta
AT3G61890	Alpha	0.86	CNS_002648	5'_upstream	agagaatacgaacaaagaggcattaaatgctattgt
AT3G61890	Alpha	0.86	CNS_002650	5'_upstream	tccattgacatgtctcaaaaagtaaatccaaatgtttacgttgaaaatcttgaaacttgaaa
AT3G23770	Alpha	0.86	CNS_004988	5'_upstream	aaagcttttcttgcatga
AT1G01630	NonAlpha	0.86	NO_CNS
AT1G62680	NonAlpha	0.86	NO_CNS
AT2G26530	Singleton	0.86	NO_CNS
AT2G40570	Singleton	0.86	NO_CNS
AT5G25520	Alpha	0.86	NO_CNS
AT5G59180	NonAlpha	0.86	NO_CNS
AT5G59670	NonAlpha	0.86	NO_CNS
AT1G12500	NonAlpha	0.87	NO_CNS
AT1G12970	Alpha	0.87	NO_CNS
AT2G06000	NonAlpha	0.87	NO_CNS
AT3G04770	NonAlpha	0.87	NO_CNS
AT4G17960	Alpha	0.87	NO_CNS
AT5G44150	Singleton	0.87	NO_CNS
AT5G50310	NonAlpha	0.87	NO_CNS
AT5G58900	NonAlpha	0.87	NO_CNS
AT5G65630	Alpha	0.88	CNS_008111	5'_upstream	aatgacgaaaataccctt
AT2G20020	NonAlpha	0.88	NO_CNS
AT1G34200	Alpha	0.89	CNS_000642	3'_downstream	attaaattaaataat
AT1G49520	Alpha	0.89	CNS_000664	5'_upstream	aaaatccataaatgccct
AT1G33420	NonAlpha	0.89	NO_CNS
AT1G52160	Alpha	0.89	NO_CNS
AT1G54510	NonAlpha	0.89	NO_CNS
AT1G71070	NonAlpha	0.89	NO_CNS
AT4G05450	Alpha	0.89	NO_CNS
AT4G07410	NonAlpha	0.89	NO_CNS
AT4G23730	NonAlpha	0.89	NO_CNS
AT5G14950	NonAlpha	0.89	NO_CNS
AT5G53280	Singleton	0.89	NO_CNS
AT3G13380	Alpha	0.9	CNS_001393	5'_UTR	aagtacgatgttgcagagatggtcggat
AT3G13380	Alpha	0.9	CNS_001395	5'_upstream	cataatcattatattaaagactaatttt
AT3G13380	Alpha	0.9	CNS_001397	5'_upstream	gttctcgtatttttccacgcgtgtatgtaacttt
AT3G13380	Alpha	0.9	CNS_001399	3'_downstream	ttgtaattttaattt
AT3G13380	Alpha	0.9	CNS_001401	Intronic	ttacaacgaagtatttct
AT3G13380	Alpha	0.9	CNS_001403	Intronic	tgttatatacactga
AT3G02320	Alpha	0.9	CNS_001804	5'_upstream	atggtggcacctagaagtaga
AT1G12710	Alpha	0.9	CNS_011435	5'_upstream	ctacttaaattattgtatt
AT1G12710	Alpha	0.9	CNS_011437	5'_UTR	ttatgaaatttcgagactttt
AT1G04310	NonAlpha	0.9	NO_CNS
AT2G32760	Singleton	0.9	NO_CNS
AT3G61690	NonAlpha	0.9	NO_CNS
AT5G13290	NonAlpha	0.9	NO_CNS
AT5G37290	Singleton	0.9	NO_CNS
AT5G56240	NonAlpha	0.9	NO_CNS
AT1G27370	NonAlpha	0.91	NO_CNS
AT1G55690	NonAlpha	0.91	NO_CNS
AT2G05210	NonAlpha	0.91	NO_CNS
AT2G46080	Alpha	0.91	NO_CNS
AT3G05050	NonAlpha	0.91	NO_CNS
AT3G27060	NonAlpha	0.91	NO_CNS
AT3G51940	NonAlpha	0.91	NO_CNS
AT4G03510	NonAlpha	0.91	NO_CNS
AT4G28600	NonAlpha	0.91	NO_CNS
AT5G47420	Alpha	0.91	NO_CNS
AT5G66000	Singleton	0.91	NO_CNS
AT2G18170	Alpha	0.92	CNS_002382	Intronic	ctttacttagctatcaatctta
AT2G18170	Alpha	0.92	CNS_002384	Intronic	gaaaagggtttatagagaattttc
AT2G18170	Alpha	0.92	CNS_002386	Intronic	gaaaagggtttatagagaattttc
AT5G64060	Alpha	0.92	CNS_007956	Intronic	tctgaaagcaccacaaccttcctctgctcatatatccacagtcacaccaaagaaacgatggattcttcttgcagatatcaacagacatctgctgtacaac
AT1G09340	NonAlpha	0.92	NO_CNS
AT1G55870	NonAlpha	0.92	NO_CNS
AT2G17975	NonAlpha	0.92	NO_CNS
AT2G43180	NonAlpha	0.92	NO_CNS
AT3G11760	NonAlpha	0.92	NO_CNS
AT4G25710	NonAlpha	0.92	NO_CNS
AT5G17790	NonAlpha	0.92	NO_CNS
AT5G35700	NonAlpha	0.92	NO_CNS
AT5G53320	NonAlpha	0.92	NO_CNS
AT5G65290	Singleton	0.92	NO_CNS
AT1G73690	Alpha	0.93	CNS_001678	5'_UTR	gctctggagaaaaagtagccgttagagcaattacagaaggaatcg
AT1G19220	NonAlpha	0.93	NO_CNS
AT1G32610	Alpha	0.93	NO_CNS
AT1G52520	NonAlpha	0.93	NO_CNS
AT2G04240	NonAlpha	0.93	NO_CNS
AT3G01980	NonAlpha	0.93	NO_CNS
AT3G07190	Alpha	0.93	NO_CNS
AT3G54280	NonAlpha	0.93	NO_CNS
AT3G63220	NonAlpha	0.93	NO_CNS
AT4G15730	NonAlpha	0.93	NO_CNS
AT4G39560	NonAlpha	0.93	NO_CNS
AT5G23850	Alpha	0.93	NO_CNS
AT5G40390	NonAlpha	0.93	NO_CNS
AT5G64560	Alpha	0.94	CNS_007988	3'_downstream	gtatatgtttgttttt
AT1G05910	NonAlpha	0.94	NO_CNS
AT1G58110	NonAlpha	0.94	NO_CNS
AT2G29065	NonAlpha	0.94	NO_CNS
AT2G32250	NonAlpha	0.94	NO_CNS
AT2G41050	NonAlpha	0.94	NO_CNS
AT5G14310	NonAlpha	0.94	NO_CNS
AT5G22570	NonAlpha	0.94	NO_CNS
AT5G66460	NonAlpha	0.94	NO_CNS
AT5G66470	NonAlpha	0.94	NO_CNS
AT1G15570	Alpha	0.95	CNS_007430	5'_upstream	aaatctatgtttaagcacgctactaaattcaaaaaattaagcactaatt
AT1G15570	Alpha	0.95	CNS_007432	Intronic	ttttctgcattactgttt
AT1G15570	Alpha	0.95	CNS_007434	5'_UTR	tgaagaattttctggagc
AT1G10720	NonAlpha	0.95	NO_CNS
AT1G10780	Singleton	0.95	NO_CNS
AT1G30210	NonAlpha	0.95	NO_CNS
AT1G75920	NonAlpha	0.95	NO_CNS
AT2G40780	NonAlpha	0.95	NO_CNS
AT2G45940	NonAlpha	0.95	NO_CNS
AT4G39390	NonAlpha	0.95	NO_CNS
AT5G17930	NonAlpha	0.95	NO_CNS
AT5G19920	NonAlpha	0.95	NO_CNS
AT5G54650	NonAlpha	0.95	NO_CNS
AT5G60790	NonAlpha	0.95	NO_CNS
AT5G61330	Singleton	0.95	NO_CNS
AT5G63050	Singleton	0.95	NO_CNS
AT5G27490	Alpha	0.96	CNS_003446	3'_downstream	aaatattaaaataaat
AT5G27490	Alpha	0.96	CNS_003448	3'_downstream	aaaaattattaaaataaat
AT1G71940	NonAlpha	0.96	NO_CNS
AT2G11890	Singleton	0.96	NO_CNS
AT2G28600	NonAlpha	0.96	NO_CNS
AT3G58510	NonAlpha	0.96	NO_CNS
AT5G23890	NonAlpha	0.96	NO_CNS
AT5G51910	NonAlpha	0.96	NO_CNS
AT1G74780	Alpha	0.97	CNS_005214	3'_downstream	ttgattctctcttcc
AT1G34210	NonAlpha	0.97	NO_CNS
AT1G50890	NonAlpha	0.97	NO_CNS
AT1G53200	Singleton	0.97	NO_CNS
AT1G55915	NonAlpha	0.97	NO_CNS
AT2G17820	NonAlpha	0.97	NO_CNS
AT2G18900	NonAlpha	0.97	NO_CNS
AT3G10650	NonAlpha	0.97	NO_CNS
AT3G23150	NonAlpha	0.97	NO_CNS
AT3G27640	NonAlpha	0.97	NO_CNS
AT4G20320	NonAlpha	0.97	NO_CNS
AT5G24320	NonAlpha	0.97	NO_CNS
AT5G24390	Alpha	0.97	NO_CNS
AT5G51460	NonAlpha	0.97	NO_CNS
AT5G61020	NonAlpha	0.97	NO_CNS
AT4G32390	Alpha	0.98	CNS_004253	3'_downstream	ttttaagttatggctgattatatttacatagtg
AT4G32390	Alpha	0.98	CNS_004255	5'_upstream	tatcctgcgcaccacc
AT3G53260	Alpha	0.98	CNS_004520	5'_upstream	cgtgaatttggtttgagtcgcaaaaagag
AT3G53260	Alpha	0.98	CNS_004522	5'_upstream	acacaccgtttgcatgacaaacgaaatg
AT3G53260	Alpha	0.98	CNS_004524	5'_upstream	aaaggtagtcgtggctggtggctga
AT3G53260	Alpha	0.98	CNS_004526	5'_upstream	aaatttaaattagacaaaca
AT3G53260	Alpha	0.98	CNS_004528	5'_upstream	ttttgcggttggtgagact
AT1G09840	Alpha	0.98	CNS_011008	Intronic	ttcagaagataacacgtactactagtaattgatagcatcataaacccatggtgatttcttggtgtcccatcccatcaaagagccgatcttcctagtagaat
AT1G07010	NonAlpha	0.98	NO_CNS
AT1G28390	NonAlpha	0.98	NO_CNS
AT1G45160	NonAlpha	0.98	NO_CNS
AT2G31270	NonAlpha	0.98	NO_CNS
AT2G34100	Singleton	0.98	NO_CNS
AT2G40630	NonAlpha	0.98	NO_CNS
AT2G44440	NonAlpha	0.98	NO_CNS
AT3G19870	Singleton	0.98	NO_CNS
AT5G20150	NonAlpha	0.98	NO_CNS
AT5G60300	NonAlpha	0.98	NO_CNS
AT1G15410	Singleton	0.99	NO_CNS
AT1G77850	NonAlpha	0.99	NO_CNS
AT2G26360	NonAlpha	0.99	NO_CNS
AT2G26700	NonAlpha	0.99	NO_CNS
AT2G35940	NonAlpha	0.99	NO_CNS
AT3G20620	Singleton	0.99	NO_CNS
AT4G08980	NonAlpha	0.99	NO_CNS
AT4G38100	NonAlpha	0.99	NO_CNS
AT5G11270	Singleton	0.99	NO_CNS
AT5G48800	NonAlpha	0.99	NO_CNS
AT5G15570	Alpha	1	CNS_001746	3'_downstream	ggtattttgtcattt-agaatttgtagacggaatatctttgcatcctgagtttagtgatagtttgc
AT5G15570	Alpha	1	CNS_001748	5'_upstream	aattgatatttattgaagttcaatttttcgtttt
AT1G18460	Alpha	1	CNS_004381	5'_UTR	tggacggtaagaatcgccggcgt-cccctaatatatcggatt
AT4G22770	Alpha	1	CNS_006824	5'_UTR	acacagcataaataaatctaattttcctcactttcctctcaaacatttcctaatt
AT4G22770	Alpha	1	CNS_006826	5'_upstream	cccatcggattccagc-aaaaacacgaat
AT4G22770	Alpha	1	CNS_006828	5'_upstream	atgtaaaattaaattaaattat
AT4G22770	Alpha	1	CNS_006830	5'_upstream	ggaggaaatgcacttcgag
AT2G28890	Alpha	1	CNS_010872	3'_downstream	agtgtcttccaacttctaactgtaatggaatagagaagtaaatg
AT2G28890	Alpha	1	CNS_010874	5'_upstream	tggcgtgatttagattagtaattatcacaac
AT2G28890	Alpha	1	CNS_010876	5'_upstream	aataaaagtccaaattatactaatatttatgacataggagagagag
AT1G80530	NonAlpha	1	NO_CNS
AT2G26980	NonAlpha	1	NO_CNS
AT3G09760	Alpha	1	NO_CNS
AT3G13226	Singleton	1	NO_CNS
AT3G57490	Alpha	1	NO_CNS
AT4G30630	Singleton	1	NO_CNS
AT5G13220	Singleton	1	NO_CNS
AT5G14050	Singleton	1	NO_CNS
AT5G40520	Singleton	1	NO_CNS
AT1G64610	Alpha	1.01	CNS_001561	5'_UTR	tttcttcggtggtacgaagaa
AT3G04810	Alpha	1.01	CNS_003296	Intronic	tttgtgtgcttgctttcttcag
AT3G04810	Alpha	1.01	CNS_003298	Intronic	tctaatggcgaaccagtttcttc
AT3G04810	Alpha	1.01	CNS_003300	Intronic	aaaatctgtcgttttcctc
AT3G04810	Alpha	1.01	CNS_003302	5'_UTR	aatctcgcaacgacgccgttttaggtt
AT3G04810	Alpha	1.01	CNS_003304	Intronic	gtttcttctgcattacag
AT3G04810	Alpha	1.01	CNS_003306	Intronic	catctctcttcttctgcgtag
AT4G25620	Alpha	1.01	CNS_007308	5'_UTR	caccggtcgttatcttttacag-ttttcattcaatttc-ccacgagattttgccacgtcatca
AT4G25620	Alpha	1.01	CNS_007310	5'_upstream	ccctcgtgcgtgtgtacgaatgcgac-cctttacctttcttt
AT4G25620	Alpha	1.01	CNS_007312	5'_UTR	aataacatccagattt
AT4G25620	Alpha	1.01	CNS_007314	Intronic	agttgttagaccccaa-tctcttacc
AT1G11320	Singleton	1.01	NO_CNS
AT1G70520	NonAlpha	1.01	NO_CNS
AT3G01820	NonAlpha	1.01	NO_CNS
AT3G13190	Singleton	1.01	NO_CNS
AT3G14400	NonAlpha	1.01	NO_CNS
AT3G23980	Singleton	1.01	NO_CNS
AT4G02010	NonAlpha	1.01	NO_CNS
AT4G05410	Alpha	1.01	NO_CNS
AT5G06000	Alpha	1.01	NO_CNS
AT5G08180	NonAlpha	1.01	NO_CNS
AT5G59020	NonAlpha	1.01	NO_CNS
AT1G30135	Alpha	1.02	CNS_000229	5'_upstream	caagttgtgttctgtc
AT1G30135	Alpha	1.02	CNS_000231	5'_upstream	tatatatattaattt
AT3G16500	Alpha	1.02	CNS_000899	5'_upstream	ttcctaaattacccttccttacttgaccggaactctcactcgagatttttctacgtcggctttatcgtaatatcggtgtcacacgt
AT3G16500	Alpha	1.02	CNS_000901	5'_upstream	gatatgacattcaattcacgagttgtttt
AT3G16500	Alpha	1.02	CNS_000903	5'_upstream	ggagttgggtaaaacggcgacaagatatgac
AT3G16500	Alpha	1.02	CNS_000905	5'_upstream	ttcctaaattacccttccttacttgacc
AT3G16500	Alpha	1.02	CNS_000907	5'_upstream	aaacagaacagcacgctttgcttc
AT5G45560	Alpha	1.02	CNS_007876	Intronic	aatgatggtgcttgactaaatgaaattactatgtaatcaggaggaaattatgccataaaaaat
AT5G45560	Alpha	1.02	CNS_007878	Intronic	cttcacagaaagagcaagataaa
AT5G45560	Alpha	1.02	CNS_007880	Intronic	gcaagataaagaatt
AT5G11730	Alpha	1.02	CNS_008205	5'_UTR	attttgttgattctgt
AT5G11730	Alpha	1.02	CNS_008207	5'_UTR	tctctttctctctct
AT1G03370	Alpha	1.02	CNS_009901	5'_upstream	aatgactaaaataccctca
AT1G24330	Alpha	1.02	CNS_010186	3'_downstream	ttgtacaggtcacattgtgat
AT3G12940	NonAlpha	1.02	NO_CNS
AT3G48480	NonAlpha	1.02	NO_CNS
AT4G13220	Singleton	1.02	NO_CNS
AT5G55470	NonAlpha	1.02	NO_CNS
AT5G60120	NonAlpha	1.02	NO_CNS
AT5G15740	Alpha	1.03	CNS_001775	3'_downstream	gaatcggagaactcgtcctcgtgtctcaaaaagaatata
AT5G15740	Alpha	1.03	CNS_001777	5'_UTR	acgagagtctccgtggagaaccggtcggtg
AT5G15740	Alpha	1.03	CNS_001779	Intronic	tttagctaacaaaactggcaaggccatggatg
AT5G15740	Alpha	1.03	CNS_001782	3'_downstream	tgtcggaaaaccctagct
AT5G15740	Alpha	1.03	CNS_001784	3'_downstream	tttgcaattaccaaggagaagtatctttttgtc
AT5G15740	Alpha	1.03	CNS_001786	5'_upstream	tttcagttatatctaaaccacat
AT5G15740	Alpha	1.03	CNS_001788	3'_downstream	tttagaaaccctaagca
AT5G15740	Alpha	1.03	CNS_001790	5'_UTR	gacaagaatgtgcaaa
AT5G15740	Alpha	1.03	CNS_001792	Intronic	aagaacactaaataacttc
AT5G18680	Alpha	1.03	CNS_008886	5'_UTR	caccaccaccacttctcct
AT1G11390	Alpha	1.03	CNS_011307	5'_UTR	gtcagtgatttcgttcggaga
AT1G07590	NonAlpha	1.03	NO_CNS
AT1G07840	NonAlpha	1.03	NO_CNS
AT1G77140	NonAlpha	1.03	NO_CNS
AT1G79970	Singleton	1.03	NO_CNS
AT3G42860	NonAlpha	1.03	NO_CNS
AT3G54220	NonAlpha	1.03	NO_CNS
AT4G30410	Singleton	1.03	NO_CNS
AT5G52890	NonAlpha	1.03	NO_CNS
AT5G61000	Alpha	1.03	NO_CNS
AT3G17970	NonAlpha	1.035	NO_CNS
AT2G01480	Alpha	1.04	CNS_000160	Intronic	tgttagatacatcagcttcaatgtgtcaaa
AT2G01480	Alpha	1.04	CNS_000162	Intronic	ctaagcataacatggtagagataagtcaacagctt
AT2G01480	Alpha	1.04	CNS_000164	Intronic	aatacaattccattgatgatacatga
AT4G35620	Alpha	1.04	CNS_002222	5'_UTR	tcttcgtttgatgctcttcttcttct
AT4G35620	Alpha	1.04	CNS_002224	5'_upstream	ctctctcgcttatttcatccccttct
AT4G35620	Alpha	1.04	CNS_002226	5'_upstream	acttagaaacaaatcgtttccttcatgatccaacggt
AT5G10510	Alpha	1.04	CNS_008094	5'_upstream	aaaatcccctccggtattacgccggacgacacagaagaaaccg
AT5G10510	Alpha	1.04	CNS_008097	5'_upstream	cccagatcttttgcgacc----ttgttctagacaaaatttctcctccgcagtccta
AT5G10510	Alpha	1.04	CNS_008099	3'_downstream	cttcttgattctggcta
AT1G79030	Alpha	1.04	CNS_010856	5'_upstream	tggggaaacttgcatgtgaagggatttgcgttgaacgaatcagc
AT1G79030	Alpha	1.04	CNS_010858	Intronic	atctaatttgttaaatg
AT1G79030	Alpha	1.04	CNS_010860	3'_downstream	ttctctgtaaatagtatctgtcgat
AT1G79030	Alpha	1.04	CNS_010862	Intronic	tctatttttgtttgattcagg
AT1G03380	NonAlpha	1.04	NO_CNS
AT1G17090	Singleton	1.04	NO_CNS
AT1G59620	NonAlpha	1.04	NO_CNS
AT2G17580	NonAlpha	1.04	NO_CNS
AT2G29190	NonAlpha	1.04	NO_CNS
AT2G47410	NonAlpha	1.04	NO_CNS
AT3G13730	NonAlpha	1.04	NO_CNS
AT3G25440	NonAlpha	1.04	NO_CNS
AT3G53270	Singleton	1.04	NO_CNS
AT5G04480	NonAlpha	1.04	NO_CNS
AT5G51630	NonAlpha	1.04	NO_CNS
AT5G52980	Singleton	1.04	NO_CNS
AT5G40600	Alpha	1.05	CNS_005615	5'_upstream	catcaaaacggcaagcagtcta
AT1G20910	Alpha	1.05	CNS_009367	3'_downstream	ccatgcggtcatgtcatgtgccttacatgcaattgagc
AT1G20910	Alpha	1.05	CNS_009369	3'_downstream	tggggttttgattaccaagatatgtgaaaaagaggaatgttccaattccctaggga
AT1G20910	Alpha	1.05	CNS_009371	Intronic	tttggttctgaaacatatgaattcctagaagaaa
AT1G20910	Alpha	1.05	CNS_009373	3'_downstream	aaaatatataaaata
AT1G05160	Alpha	1.05	NO_CNS
AT1G15310	NonAlpha	1.05	NO_CNS
AT1G30160	NonAlpha	1.05	NO_CNS
AT1G48950	NonAlpha	1.05	NO_CNS
AT1G73730	NonAlpha	1.05	NO_CNS
AT2G20720	NonAlpha	1.05	NO_CNS
AT2G41000	NonAlpha	1.05	NO_CNS
AT3G02220	Singleton	1.05	NO_CNS
AT3G03360	NonAlpha	1.05	NO_CNS
AT4G05460	NonAlpha	1.05	NO_CNS
AT5G12330	NonAlpha	1.05	NO_CNS
AT5G57740	NonAlpha	1.05	NO_CNS
AT3G51150	Alpha	1.06	CNS_006485	5'_upstream	atgtgcatggccctcttatttatt
AT3G51150	Alpha	1.06	CNS_006487	5'_upstream	ttgcttgcaaaatcatat
AT3G51150	Alpha	1.06	CNS_006489	5'_upstream	gctttctttagcgcg
AT3G51150	Alpha	1.06	CNS_006491	Intronic	ccacattgaacattctgcagaaacggctgtgat
AT5G56270	Alpha	1.06	CNS_007391	5'_upstream	aaaatctaatctgcaagctatttatagt
AT5G56270	Alpha	1.06	CNS_007393	Intronic	aaaacagcctttaccttc
AT4G02660	Alpha	1.06	CNS_009869	5'_UTR	tttcgattccagattcattcatccgat
AT4G02660	Alpha	1.06	CNS_009871	5'_UTR	attagggtttggtagcaagaacaaa-atctaagatccaaaatt
AT4G02660	Alpha	1.06	CNS_009873	5'_UTR	tctccgcgccttgtttctcgct
AT4G02660	Alpha	1.06	CNS_009875	5'_UTR	aagtcgtctcactttctccctc
AT4G02660	Alpha	1.06	CNS_009877	3'_downstream	attaccattgatgttgaagcaaa
AT1G49510	Singleton	1.06	NO_CNS
AT1G61850	Singleton	1.06	NO_CNS
AT1G66160	Alpha	1.06	NO_CNS
AT1G71340	Singleton	1.06	NO_CNS
AT2G27090	NonAlpha	1.06	NO_CNS
AT3G02750	NonAlpha	1.06	NO_CNS
AT4G14850	NonAlpha	1.06	NO_CNS
AT4G15510	Singleton	1.06	NO_CNS
AT4G16440	Singleton	1.06	NO_CNS
AT4G24790	NonAlpha	1.06	NO_CNS
AT5G25360	NonAlpha	1.06	NO_CNS
AT5G49530	Singleton	1.06	NO_CNS
AT3G05750	Alpha	1.07	CNS_003495	5'_UTR	tctgacccatttctcaaaattctc
AT2G42030	Alpha	1.07	CNS_005187	5'_UTR	taacaaaatccccaatccg-aaaccctaattcgcaaa
AT2G42030	Alpha	1.07	CNS_005189	5'_upstream	taatcagagagggagagaagg
AT5G59700	Alpha	1.07	CNS_005906	Intronic	cttgaatctagctgatagattcttt
AT5G59700	Alpha	1.07	CNS_005908	5'_upstream	tttacagattaaaaa
AT2G22430	Alpha	1.07	CNS_009472	5'_UTR	ttttccatatgaacaagcttggtttcacactttctctcagtttaaataaac
AT2G22430	Alpha	1.07	CNS_009474	3'_downstream	ttttttctccaaaaa
AT2G22430	Alpha	1.07	CNS_009476	3'_downstream	aaaatatattaaaat
AT2G22430	Alpha	1.07	CNS_009478	3'_downstream	tttgccaagagaaagtgaaacacataacgcaagtgttcgcc
AT2G22430	Alpha	1.07	CNS_009480	3'_downstream	atgactggataaataaagtggtgaaatggacggctgtga
AT2G22430	Alpha	1.07	CNS_009482	3'_downstream	agatatgtcgtgtcgtgggattag
AT2G22430	Alpha	1.07	CNS_009484	3'_downstream	tataagctgtctccttcaatgggtcttactaatcgtatt
AT2G22430	Alpha	1.07	CNS_009486	3'_downstream	attcactaaaaatgatgcttcatgcttccact
AT2G22430	Alpha	1.07	CNS_009488	3'_downstream	tcacatgggtatgtggaccc
AT2G22430	Alpha	1.07	CNS_009490	3'_downstream	gatagtgacaaat-ggctacgaagaaaacgacatcttctt
AT2G22430	Alpha	1.07	CNS_009492	5'_upstream	atttgggttaggttcttttgattctccaaaa
AT1G23690	NonAlpha	1.07	NO_CNS
AT1G77380	NonAlpha	1.07	NO_CNS
AT2G25580	Alpha	1.07	NO_CNS
AT3G10070	NonAlpha	1.07	NO_CNS
AT3G54000	Singleton	1.07	NO_CNS
AT4G01560	NonAlpha	1.07	NO_CNS
AT4G02820	NonAlpha	1.07	NO_CNS
AT4G24900	Singleton	1.07	NO_CNS
AT4G31400	Singleton	1.07	NO_CNS
AT4G33080	NonAlpha	1.07	NO_CNS
AT5G33290	NonAlpha	1.07	NO_CNS
AT5G55310	NonAlpha	1.07	NO_CNS
AT5G59560	Singleton	1.07	NO_CNS
AT5G61240	NonAlpha	1.07	NO_CNS
AT1G18620	Alpha	1.08	CNS_004628	5'_UTR	tatgtggctgtctttttgttttgttctctgagcag
AT1G74160	Alpha	1.08	CNS_004629	5'_upstream	tatgtggctgaatttccggtttgttctctgagcag
AT1G74160	Alpha	1.08	CNS_004630	5'_UTR	aaaattttggagttttatgaa-tatggaaggtg-cgtcattctcgttat
AT1G74160	Alpha	1.08	CNS_004631	5'_UTR	ttccggcgccggaga
AT1G72340	NonAlpha	1.08	NO_CNS
AT2G40120	NonAlpha	1.08	NO_CNS
AT3G07050	NonAlpha	1.08	NO_CNS
AT3G19300	Alpha	1.08	NO_CNS
AT3G24150	NonAlpha	1.08	NO_CNS
AT4G03150	Alpha	1.08	NO_CNS
AT4G12750	NonAlpha	1.08	NO_CNS
AT4G22970	NonAlpha	1.08	NO_CNS
AT4G34500	NonAlpha	1.08	NO_CNS
AT3G20410	Alpha	1.09	CNS_000792	5'_UTR	aaagttccgatctttcctctctgggtcgtcggaatttgagctt
AT3G56270	Alpha	1.09	CNS_004752	5'_upstream	aatcaacggcccaaa
AT1G22310	Singleton	1.09	NO_CNS
AT1G28560	Singleton	1.09	NO_CNS
AT1G54770	NonAlpha	1.09	NO_CNS
AT1G79600	NonAlpha	1.09	NO_CNS
AT2G17240	NonAlpha	1.09	NO_CNS
AT3G11420	NonAlpha	1.09	NO_CNS
AT3G20720	Singleton	1.09	NO_CNS
AT4G25610	Singleton	1.09	NO_CNS
AT4G30720	Singleton	1.09	NO_CNS
AT4G33440	NonAlpha	1.09	NO_CNS
AT5G13100	Singleton	1.09	NO_CNS
AT5G38460	NonAlpha	1.09	NO_CNS
AT5G48410	Alpha	1.09	NO_CNS
AT5G55500	Singleton	1.09	NO_CNS
AT5G64580	NonAlpha	1.09	NO_CNS
AT3G19680	Alpha	1.1	CNS_000752	5'_UTR	cagctattttccagcctgt
AT3G19680	Alpha	1.1	CNS_000754	Intronic	agttgtcttccactc
AT3G19680	Alpha	1.1	CNS_000756	5'_upstream	tttgaccccacagaatct
AT5G15470	Alpha	1.1	CNS_001588	Intronic	agagaaagagagagagagagataaagattcattctttctgtaaaatagaaggttacccttttt
AT5G15470	Alpha	1.1	CNS_001590	5'_UTR	ccctaaactcaaggtcaagacaccaat
AT5G15470	Alpha	1.1	CNS_001592	5'_UTR	atccaaatgcggtctgggagaagaccacaa
AT5G15470	Alpha	1.1	CNS_001594	5'_UTR	ttgcttagatccaccggcaaaatcact
AT5G15470	Alpha	1.1	CNS_001596	5'_upstream	tataaatgaaattaaata
AT5G15470	Alpha	1.1	CNS_001598	5'_UTR	ggcgggaatctcaaa
AT5G15470	Alpha	1.1	CNS_001600	Intronic	attactagatttgaaccaaat
AT1G13050	Alpha	1.1	CNS_008671	5'_upstream	aaagattacttgcttccttgtgtcagtttcctt
AT1G13050	Alpha	1.1	CNS_008673	5'_upstream	aagaatcct-acttaaacttctcaccaagtaatcatctctctc
AT1G13050	Alpha	1.1	CNS_008675	3'_downstream	tttttctgctacttttagaaataa
AT1G23560	Alpha	1.1	NO_CNS
AT1G33360	NonAlpha	1.1	NO_CNS
AT1G74940	Alpha	1.1	NO_CNS
AT2G22740	NonAlpha	1.1	NO_CNS
AT3G59430	Singleton	1.1	NO_CNS
AT3G62240	Alpha	1.1	NO_CNS
AT4G03180	Singleton	1.1	NO_CNS
AT4G37190	Singleton	1.1	NO_CNS
AT5G28300	NonAlpha	1.1	NO_CNS
AT5G39990	NonAlpha	1.1	NO_CNS
AT5G46550	NonAlpha	1.1	NO_CNS
AT5G57280	Singleton	1.1	NO_CNS
AT4G10470	Alpha	1.11	CNS_000585	Intronic	ggatgatctgatgtcacctt
AT4G10470	Alpha	1.11	CNS_000587	5'_UTR	aagaaagaagggaagggattttgcagag
AT4G10470	Alpha	1.11	CNS_000589	Intronic	tacacgctaacctgcaaaatc
AT4G17460	Alpha	1.11	CNS_003088	5'_upstream	catcccacatggatatgattggatcacaacaggtgactggcccacaactttgaatgagctcagattcatgtggattgtgttttgtaccaaccacttgatttagtc
AT4G17460	Alpha	1.11	CNS_003090	5'_upstream	cacacgtgtgcttcgctgtcatgggtggtgt-ggttctcttaggaatgtgtgcgccacgtcggttccacatggg
AT4G17460	Alpha	1.11	CNS_003092	5'_upstream	atgataagatgtcggcgcgtgaggaaacaaaataaaacgcacg
AT4G17460	Alpha	1.11	CNS_003094	Intronic	gattataattggccaacctgacaacatctcatatcattc-acttcctatattaatcctctct
AT1G12120	Alpha	1.11	CNS_011360	5'_UTR	caatggtaagattgacgaacagatctgggagac
AT1G78460	Alpha	1.11	CNS_011430	3'_downstream	cctatccgaagatgaaccacaca
AT1G13160	NonAlpha	1.11	NO_CNS
AT1G72970	NonAlpha	1.11	NO_CNS
AT2G13690	NonAlpha	1.11	NO_CNS
AT2G20250	Singleton	1.11	NO_CNS
AT2G26680	Singleton	1.11	NO_CNS
AT2G28510	NonAlpha	1.11	NO_CNS
AT2G35160	NonAlpha	1.11	NO_CNS
AT3G12560	NonAlpha	1.11	NO_CNS
AT3G24080	Singleton	1.11	NO_CNS
AT4G01810	NonAlpha	1.11	NO_CNS
AT4G17070	Singleton	1.11	NO_CNS
AT4G19440	NonAlpha	1.11	NO_CNS
AT4G19500	NonAlpha	1.11	NO_CNS
AT4G33890	Alpha	1.11	NO_CNS
AT4G35070	NonAlpha	1.11	NO_CNS
AT5G65310	NonAlpha	1.11	NO_CNS
AT2G03450	Alpha	1.12	CNS_002858	5'_UTR	tttgaaaccaaacctgatttatgacttttcaccttc
AT4G18480	Alpha	1.12	CNS_007776	5'_UTR	ggataaggagataga
AT5G07830	Alpha	1.12	CNS_008418	5'_UTR	tctccattgaagctggattctaaggtcagtt
AT1G71380	Alpha	1.12	CNS_010019	5'_upstream	caaaaagccataattatcgct
AT2G03280	Alpha	1.12	CNS_011127	Intronic	gtaaagtaagatgaagctaaaaaga
AT1G03530	Singleton	1.12	NO_CNS
AT1G21600	Singleton	1.12	NO_CNS
AT1G60080	NonAlpha	1.12	NO_CNS
AT1G63700	NonAlpha	1.12	NO_CNS
AT3G63340	NonAlpha	1.12	NO_CNS
AT4G24800	NonAlpha	1.12	NO_CNS
AT5G03070	NonAlpha	1.12	NO_CNS
AT5G05470	NonAlpha	1.12	NO_CNS
AT5G43670	NonAlpha	1.12	NO_CNS
AT5G59730	NonAlpha	1.12	NO_CNS
AT1G34020	Alpha	1.13	CNS_000638	5'_upstream	ttaacgattttgctt
AT1G63650	Alpha	1.13	CNS_001735	5'_upstream	tgttcatgcgtggctccactatgatcatccatagaacgtggaaaatagtggtgg
AT1G63650	Alpha	1.13	CNS_001737	5'_upstream	ctcctcgaggcataacattaatttcatgtctttcttcgtgtttc
AT1G63650	Alpha	1.13	CNS_001739	5'_upstream	tgataataatgactcttggtttcttctttattaat
AT1G63650	Alpha	1.13	CNS_001741	5'_upstream	caaaatcatagagagtggctcgcgctgacaaagttattaatgctaa
AT1G63650	Alpha	1.13	CNS_001743	5'_upstream	ttaaatagttgcata
AT1G18900	Alpha	1.13	CNS_005080	5'_UTR	aacgccaccgtttttcaggtgactt
AT1G18900	Alpha	1.13	CNS_005082	Intronic	ttttgagcatttggttagaat
AT1G03260	NonAlpha	1.13	NO_CNS
AT1G62300	NonAlpha	1.13	NO_CNS
AT1G74370	NonAlpha	1.13	NO_CNS
AT2G23450	NonAlpha	1.13	NO_CNS
AT3G12920	NonAlpha	1.13	NO_CNS
AT4G09680	Singleton	1.13	NO_CNS
AT4G20300	NonAlpha	1.13	NO_CNS
AT4G23050	NonAlpha	1.13	NO_CNS
AT4G31160	Singleton	1.13	NO_CNS
AT4G38050	NonAlpha	1.13	NO_CNS
AT5G48970	NonAlpha	1.13	NO_CNS
AT1G18610	Alpha	1.14	CNS_004607	5'_UTR	attttcccgcactttctcaccccaaa
AT2G30460	Alpha	1.14	CNS_010769	5'_upstream	ctcgcttcttctatcacgatctacgatgatctaat
AT2G30460	Alpha	1.14	CNS_010771	5'_upstream	gaagcaataaaccctagatct
AT1G01260	NonAlpha	1.14	NO_CNS
AT1G11430	NonAlpha	1.14	NO_CNS
AT1G34380	NonAlpha	1.14	NO_CNS
AT2G43130	NonAlpha	1.14	NO_CNS
AT3G42950	NonAlpha	1.14	NO_CNS
AT4G00980	NonAlpha	1.14	NO_CNS
AT4G21680	NonAlpha	1.14	NO_CNS
AT4G24810	Alpha	1.14	NO_CNS
AT5G22750	NonAlpha	1.14	NO_CNS
AT5G49120	NonAlpha	1.14	NO_CNS
AT5G61770	Singleton	1.14	NO_CNS
AT3G01040	Alpha	1.15	CNS_001587	Intronic	agagaaagagaaagatagaaataaagattcattcttctgtaaaaatagaagg-tacccttttt
AT3G01040	Alpha	1.15	CNS_001589	5'_upstream	ccctaaactcaaggtcaagacaccaat
AT3G01040	Alpha	1.15	CNS_001591	5'_UTR	atccaaatgcggtctgagagaagactacaa
AT3G01040	Alpha	1.15	CNS_001593	5'_upstream	ttgtttagatccaccggcgaaatcact
AT3G01040	Alpha	1.15	CNS_001595	5'_upstream	tataaatgaaactaaata
AT3G01040	Alpha	1.15	CNS_001597	5'_UTR	ggcgggaatctcaaa
AT3G01040	Alpha	1.15	CNS_001599	Intronic	attactagatcagaaccaaat
AT2G41310	Alpha	1.15	CNS_005102	5'_UTR	aaaacacaaagttgaaaactttgcatctgggtttgtctattttagat
AT2G41310	Alpha	1.15	CNS_005104	5'_upstream	aatcctttaaaatcttcatatagatttctttccattattt
AT3G50700	Alpha	1.15	CNS_006409	5'_UTR	tttttacgaaaagcagattgactggtagctgaa
AT3G50700	Alpha	1.15	CNS_006411	5'_upstream	ggtccgacaacgtgacggtaa
AT3G50700	Alpha	1.15	CNS_006413	5'_upstream	atgggagtccaaaatcaagatagatatacttg
AT3G50700	Alpha	1.15	CNS_006415	Intronic	tcaaaaatccaaacttt
AT3G50700	Alpha	1.15	CNS_006417	5'_UTR	tctccggtggaatctcagc
AT3G50700	Alpha	1.15	CNS_006419	5'_upstream	agtgaccgacttgaa
AT3G50700	Alpha	1.15	CNS_006421	5'_upstream	aaaaaggtcaaggtcaacaaa
AT3G50700	Alpha	1.15	CNS_006423	5'_upstream	aaatctacaaaaacatta
AT4G26650	Alpha	1.15	CNS_007470	5'_UTR	ttatagaatgaacaaaa-catcctctgtttctct
AT4G26650	Alpha	1.15	CNS_007472	5'_UTR	tattattatatgtga
AT4G26650	Alpha	1.15	CNS_007474	Intronic	aaagaaaccaactttcttcatcacagtg
AT4G26650	Alpha	1.15	CNS_007476	5'_UTR	tccacattttatcatctgggtcctctcc
AT4G26650	Alpha	1.15	CNS_007478	5'_UTR	aaaaggaaagttttttaataa
AT4G26650	Alpha	1.15	CNS_007480	Intronic	atttccgttgcagagtttgaa
AT4G26650	Alpha	1.15	CNS_007482	5'_UTR	aaaaaggaaagttttttaa
AT4G26650	Alpha	1.15	CNS_007484	5'_UTR	aaaataaaagattctaacaccaaaagagagaagcaaatctcaaat
AT1G12820	Alpha	1.15	CNS_008649	5'_upstream	cataatcaaactcaataatagacccacttgcagattatt
AT1G12820	Alpha	1.15	CNS_008651	5'_upstream	gatgatccaacggaggagaatggtt
AT1G79160	Alpha	1.15	CNS_010763	5'_UTR	tggctccgtctatataactctctct
AT1G79160	Alpha	1.15	CNS_010765	Intronic	atttttgtaaatgatagataacaattcagggggttt
AT1G79160	Alpha	1.15	CNS_010767	3'_downstream	gaaactcatcctaatagaaacgaattcaattaatgggatcgtgacctctaataa
AT1G14350	Alpha	1.15	CNS_011259	Intronic	ttttgcttagatttcatattaggttttgcagccatatcggcctg-gaagtttttgtgaagcgggcatgccatgatctgcatt
AT1G14350	Alpha	1.15	CNS_011261	Intronic	ctagaatgttaacggtaacattt
AT1G14350	Alpha	1.15	CNS_011263	5'_upstream	aaaaatatttgctgcaaagtccacatagggttggccatagccttggaaaaaa
AT1G14350	Alpha	1.15	CNS_011265	5'_upstream	cttttacctagggttccattatttatcataga
AT1G14350	Alpha	1.15	CNS_011267	5'_upstream	gtgtctgcttgtgggcctt
AT1G14350	Alpha	1.15	CNS_011269	5'_upstream	ctccattggattcca
AT1G14350	Alpha	1.15	CNS_011271	5'_upstream	atgatgaggataaggtttaatctcttt
AT1G14350	Alpha	1.15	CNS_011273	5'_upstream	ttagttgatgaattt
AT1G14350	Alpha	1.15	CNS_011275	5'_upstream	ttttctaatcacata
AT1G14350	Alpha	1.15	CNS_011277	5'_upstream	ggcataaagagtcgagaacgacccatgtggtggagggaatactttt
AT1G14350	Alpha	1.15	CNS_011279	5'_upstream	tctgacacattctcatcaaatcttatgtagtcttccccatttcc
AT1G14350	Alpha	1.15	CNS_011281	5'_upstream	caaacttcccttcatacccgcgcacttactcttccttccgttgg
AT1G14350	Alpha	1.15	CNS_011283	5'_upstream	ctttttcttt-agatgcatgctaagtagaccatacat-tgtagtgttgctttc
AT1G14350	Alpha	1.15	CNS_011285	5'_upstream	aaaagtaatcatgttctccacaaaactcta
AT1G14350	Alpha	1.15	CNS_011287	5'_upstream	ttgtaggaatcccaagcaagttaacctctac
AT1G14350	Alpha	1.15	CNS_011289	5'_upstream	aatcaatctctctgggaacttgggccattccctccaacaac
AT1G14350	Alpha	1.15	CNS_011291	5'_upstream	tgtgatatgtcagaagtgcttcgctgtctaaatt
AT1G62050	Alpha	1.15	CNS_011320	3'_downstream	tttttaggttgtctttgaatgcactttattaactcaagtttgttcgtttccgacttgcgaagcaaacattgttttggaatattt
AT1G62050	Alpha	1.15	CNS_011321	3'_downstream	cgattttgatttagcaaaatgagtgccaacgcggagaatggagacaaatagtagatgtgttgt
AT1G49730	Alpha	1.15	NO_CNS
AT1G65950	NonAlpha	1.15	NO_CNS
AT1G78810	Singleton	1.15	NO_CNS
AT2G17020	NonAlpha	1.15	NO_CNS
AT3G50780	NonAlpha	1.15	NO_CNS
AT3G51530	NonAlpha	1.15	NO_CNS
AT3G52060	NonAlpha	1.15	NO_CNS
AT3G61610	NonAlpha	1.15	NO_CNS
AT4G37750	NonAlpha	1.15	NO_CNS
AT5G03450	NonAlpha	1.15	NO_CNS
AT5G06550	NonAlpha	1.15	NO_CNS
AT5G38890	Singleton	1.15	NO_CNS
AT5G44980	NonAlpha	1.15	NO_CNS
AT5G45930	Alpha	1.16	CNS_007777	5'_UTR	ggataaggagataga
AT5G63130	Alpha	1.16	CNS_009111	5'_upstream	aataacagaattgtccaaaa
AT5G63130	Alpha	1.16	CNS_009113	Intronic	ttttacgatgtgttgattttttgtgaagagaag
AT1G03610	Alpha	1.16	CNS_009926	3'_downstream	agatcttcagtctgacgctctcccaactgagctatccccgctt
AT1G03610	Alpha	1.16	CNS_009928	3'_downstream	aatgcggtgagcgtggatcga
AT1G03610	Alpha	1.16	CNS_009930	3'_downstream	tgggatcttttatgacaaaaatgtcaaatatatga
AT1G03610	Alpha	1.16	CNS_009932	5'_upstream	tggacgaggaaaatcggtcaaactt
AT1G03610	Alpha	1.16	CNS_009934	3'_downstream	gataattagaaaaaa
AT2G22720	Alpha	1.16	NO_CNS
AT3G06660	NonAlpha	1.16	NO_CNS
AT3G07550	NonAlpha	1.16	NO_CNS
AT3G16270	Singleton	1.16	NO_CNS
AT3G19470	NonAlpha	1.16	NO_CNS
AT4G08390	NonAlpha	1.16	NO_CNS
AT4G28990	Singleton	1.16	NO_CNS
AT5G01890	NonAlpha	1.16	NO_CNS
AT5G48840	Singleton	1.16	NO_CNS
AT5G61560	NonAlpha	1.16	NO_CNS
AT1G08650	NonAlpha	1.17	NO_CNS
AT1G49580	Alpha	1.17	NO_CNS
AT1G54380	NonAlpha	1.17	NO_CNS
AT1G61065	NonAlpha	1.17	NO_CNS
AT1G65420	NonAlpha	1.17	NO_CNS
AT1G75200	Singleton	1.17	NO_CNS
AT2G40750	NonAlpha	1.17	NO_CNS
AT3G02190	NonAlpha	1.17	NO_CNS
AT3G19440	NonAlpha	1.17	NO_CNS
AT3G26782	NonAlpha	1.17	NO_CNS
AT4G11920	Alpha	1.17	NO_CNS
AT4G32350	NonAlpha	1.17	NO_CNS
AT5G39250	Singleton	1.17	NO_CNS
AT5G59960	Singleton	1.17	NO_CNS
AT5G61930	NonAlpha	1.17	NO_CNS
AT5G63780	Alpha	1.17	NO_CNS
AT5G19090	Alpha	1.18	CNS_008832	5'_UTR	ttggtgaacattaacttctctacttcatctatttcaga
AT5G19090	Alpha	1.18	CNS_008834	3'_downstream	cttagttgtttgtcaaagtggtctctgctt
AT5G19090	Alpha	1.18	CNS_008836	3'_downstream	gtatctaccaaacttgttcattgcaaattcgtatattc
AT5G19090	Alpha	1.18	CNS_008838	5'_upstream	agtgaacataatcacgttttcggcc
AT5G19090	Alpha	1.18	CNS_008840	3'_downstream	tgtaagaaagcgtgtggttcaattatt
AT5G19090	Alpha	1.18	CNS_008842	3'_downstream	aggatagcattggaactgcaaacaaacaagagagatgacacaagtgtcggacctcgagc
AT5G19090	Alpha	1.18	CNS_008844	3'_downstream	ttttagtgtcagtgtccatttgca
AT5G19090	Alpha	1.18	CNS_008846	3'_downstream	taaaataatagtgggtgggacacaagtccaattccatta
AT5G19090	Alpha	1.18	CNS_008848	Intronic	agatctgagacaactccgctggttcttgaaagattaatctg
AT1G68470	NonAlpha	1.18	NO_CNS
AT2G19280	NonAlpha	1.18	NO_CNS
AT2G24250	NonAlpha	1.18	NO_CNS
AT2G28520	NonAlpha	1.18	NO_CNS
AT2G39940	NonAlpha	1.18	NO_CNS
AT3G18720	NonAlpha	1.18	NO_CNS
AT3G47080	NonAlpha	1.18	NO_CNS
AT3G62390	NonAlpha	1.18	NO_CNS
AT4G00230	NonAlpha	1.18	NO_CNS
AT4G25390	Alpha	1.18	NO_CNS
AT5G16850	Singleton	1.18	NO_CNS
AT5G66540	Singleton	1.18	NO_CNS
AT5G28650	Alpha	1.19	CNS_003279	5'_upstream	ggtgggttccattactggacctactttgcatctacttttt
AT5G28650	Alpha	1.19	CNS_003281	5'_upstream	aatgaatgacaattt
AT5G28150	Alpha	1.19	CNS_003309	3'_downstream	acttaatgattcgcaatataggaatcatcatgtacaaa
AT5G28150	Alpha	1.19	CNS_003311	5'_UTR	agacagaaagagacaaaaaggagact
AT5G28150	Alpha	1.19	CNS_003313	Intronic	ggaatttcaacaaacacttggtgg
AT5G28150	Alpha	1.19	CNS_003315	3'_downstream	aaacggcaagtagttgctgagattctcagctaaacagcgtgaagtttg
AT1G07705	NonAlpha	1.19	NO_CNS
AT1G22730	NonAlpha	1.19	NO_CNS
AT1G48570	NonAlpha	1.19	NO_CNS
AT1G53720	NonAlpha	1.19	NO_CNS
AT1G55620	NonAlpha	1.19	NO_CNS
AT2G18990	NonAlpha	1.19	NO_CNS
AT2G30470	NonAlpha	1.19	NO_CNS
AT2G42700	Singleton	1.19	NO_CNS
AT3G04710	NonAlpha	1.19	NO_CNS
AT4G14950	NonAlpha	1.19	NO_CNS
AT4G16430	NonAlpha	1.19	NO_CNS
AT4G21060	NonAlpha	1.19	NO_CNS
AT5G01030	NonAlpha	1.19	NO_CNS
AT5G58730	Singleton	1.19	NO_CNS
AT5G61810	Alpha	1.19	NO_CNS
AT1G75520	Alpha	1.2	CNS_007661	3'_downstream	tttgatcagtggaacacgaaacctagttaagt-catgtttagatccggcaagcaaacggataaacggggaaaaaggtagcttggagctcaacaccaaccagaaagctatttcaatatcaaacc
AT1G75520	Alpha	1.2	CNS_007663	5'_upstream	agttctaggtcacgagtcattattat
AT1G75520	Alpha	1.2	CNS_007665	5'_UTR	gatgatgaggaagcttaagaaactgc---aaacgccgcca
AT1G75520	Alpha	1.2	CNS_007667	Intronic	acgtacaatatgcatgttaatca
AT1G75520	Alpha	1.2	CNS_007669	5'_upstream	ttcttaaacactaaat
AT1G75520	Alpha	1.2	CNS_007671	5'_upstream	taggcaatgaagttatccaacatgttcaaatgat
AT1G75520	Alpha	1.2	CNS_007674	3'_downstream	tccgtttacattcatctac
AT1G75520	Alpha	1.2	CNS_007676	3'_downstream	aaatagctaaaaatatgataattctgcagggaagtagttt
AT1G75520	Alpha	1.2	CNS_007678	5'_upstream	cctaactttgatgaatcgggatcttca-tgattaaactagttggctaatgtcccttttgtcttt
AT1G75520	Alpha	1.2	CNS_007680	5'_upstream	ttttgtgatgaaatt
AT1G75520	Alpha	1.2	CNS_007683	5'_upstream	cttttaaggagaagaccggccgaagaaaa-gacagcgttgtggtctccacgaaggttacaaagactccttgtcacgtgaccaccaccattc
AT1G75520	Alpha	1.2	CNS_007685	5'_UTR	atgaagatcttttgctttggg-cactt-cactacagttatcttccagtttgagtgaatccccatcac-ataaatatcac
AT1G75520	Alpha	1.2	CNS_007687	5'_upstream	gcttaaagctaagttataactatgctctttccgcg-agaaacgggttttgtcttgttgaagaaa--aaggaaggaagtgacgcaaagtgtcttcctaaagctaagatat
AT1G75520	Alpha	1.2	CNS_007689	5'_upstream	ctttgatcacgtggaatcgcgggaattagcggcgcaatttg
AT1G75520	Alpha	1.2	CNS_007691	5'_upstream	tctgaaaccctaggcgacg--aacactgcat-gccaatagtagaaacagtacgtacgatcacgagatcaaacttatacgtactttact--ttcttaggatcc-ctccacttgtaggca---ctagccccttgccacgtggtccccc-----tccattagctttatgggcctcataaagcccgtggggtccgaactcacat-ccatgcacatgcttcacattaagct
AT1G75520	Alpha	1.2	CNS_007693	5'_upstream	tgtctttcactctcgagccttgtgctcacctttc
AT1G75520	Alpha	1.2	CNS_007695	3'_downstream	tgtcatatcaatcataatcgagttaggtata
AT1G01225	NonAlpha	1.2	NO_CNS
AT1G20270	NonAlpha	1.2	NO_CNS
AT3G14740	NonAlpha	1.2	NO_CNS
AT3G54930	NonAlpha	1.2	NO_CNS
AT3G59190	NonAlpha	1.2	NO_CNS
AT5G58003	NonAlpha	1.2	NO_CNS
AT5G58760	NonAlpha	1.2	NO_CNS
AT2G37520	Alpha	1.21	CNS_004597	5'_upstream	cgtgcaaggcggcaacgaaccagaa
AT1G16460	Alpha	1.21	CNS_010646	Intronic	gataatatttcatttatacatataagcgat
AT1G04945	NonAlpha	1.21	NO_CNS
AT1G10990	Singleton	1.21	NO_CNS
AT1G28240	NonAlpha	1.21	NO_CNS
AT1G80110	NonAlpha	1.21	NO_CNS
AT2G25900	NonAlpha	1.21	NO_CNS
AT2G45460	Singleton	1.21	NO_CNS
AT2G47860	NonAlpha	1.21	NO_CNS
AT4G19450	NonAlpha	1.21	NO_CNS
AT4G32010	NonAlpha	1.21	NO_CNS
AT5G21040	NonAlpha	1.21	NO_CNS
AT5G42620	Singleton	1.21	NO_CNS
AT5G54590	NonAlpha	1.21	NO_CNS
AT5G57990	NonAlpha	1.21	NO_CNS
AT1G50950	Alpha	1.22	CNS_000800	3'_downstream	aagcaaagcataaatg
AT1G64530	NonAlpha	1.22	NO_CNS
AT2G02350	NonAlpha	1.22	NO_CNS
AT2G04660	NonAlpha	1.22	NO_CNS
AT2G31680	Alpha	1.22	NO_CNS
AT3G21300	NonAlpha	1.22	NO_CNS
AT3G45590	Alpha	1.22	NO_CNS
AT3G47120	Alpha	1.22	NO_CNS
AT4G03260	NonAlpha	1.22	NO_CNS
AT5G13590	Singleton	1.22	NO_CNS
AT5G22320	Singleton	1.22	NO_CNS
AT5G55580	NonAlpha	1.22	NO_CNS
AT3G45630	Alpha	1.23	CNS_005843	Intronic	tgcatgggacgcgacggttcaataagagacgcgtcaacg
AT3G45630	Alpha	1.23	CNS_005845	Intronic	cagaattagggttttgagattcggc-gattcaaa
AT3G45630	Alpha	1.23	CNS_005847	Intronic	ttcaaagttactaaaagaattaactaa
AT3G56740	Alpha	1.23	CNS_009425	Intronic	tcagctggaattaacaatgtttctg
AT1G80910	Alpha	1.23	CNS_009937	5'_UTR	gatcactcctttgactttgttcttagggttcatcctcaaaggtaatcaattt
AT2G29680	Alpha	1.23	CNS_010808	Intronic	tctataagactataac
AT2G29680	Alpha	1.23	CNS_010810	5'_upstream	gaaagaagataagaga
AT1G61640	Alpha	1.23	CNS_011308	5'_upstream	gtcagtgatttggtgcggaga
AT1G20370	Alpha	1.23	NO_CNS
AT1G44110	NonAlpha	1.23	NO_CNS
AT1G55350	Singleton	1.23	NO_CNS
AT1G63480	NonAlpha	1.23	NO_CNS
AT1G74640	Singleton	1.23	NO_CNS
AT2G41650	NonAlpha	1.23	NO_CNS
AT2G41705	Singleton	1.23	NO_CNS
AT3G26700	NonAlpha	1.23	NO_CNS
AT4G29770	NonAlpha	1.23	NO_CNS
AT5G20220	Singleton	1.23	NO_CNS
AT5G27000	NonAlpha	1.23	NO_CNS
AT3G47500	Alpha	1.24	CNS_002921	5'_upstream	ccacaagtttatgtggcctctgatattttccttttc
AT3G47500	Alpha	1.24	CNS_002923	3'_downstream	tgtggctaatagttgtttgagcactctcaaatatctaagttgctttcgaagacacagatcaaa
AT3G47500	Alpha	1.24	CNS_002925	3'_downstream	tgacccatctttttcagcat
AT3G47500	Alpha	1.24	CNS_002927	5'_upstream	aggtctctgccacatt
AT1G76185	Alpha	1.24	CNS_008654	5'_upstream	acacatatcaaacaaacctatctttttca
AT5G23430	Alpha	1.24	CNS_009051	Intronic	tttttgatgtggatttggttccaa
AT5G23430	Alpha	1.24	CNS_009053	Intronic	tcaccaaatttgcag
AT5G23430	Alpha	1.24	CNS_009055	Intronic	tattgcttagccttgactt
AT5G23430	Alpha	1.24	CNS_009057	Intronic	taaatgatatgccatttctggttttgtctgctgtttg
AT5G23430	Alpha	1.24	CNS_009059	Intronic	agtgccgtgtttgatctactgctttt
AT5G23430	Alpha	1.24	CNS_009061	5'_upstream	gaaaaaattgttttgggaatttgaaatagagagaagagg
AT5G23430	Alpha	1.24	CNS_009063	5'_upstream	aatcacctattaatgatt
AT5G23430	Alpha	1.24	CNS_009065	Intronic	tttgactagagtctc
AT5G23430	Alpha	1.24	CNS_009067	Intronic	ctttaagtgtggaggagaacttgcgactattta
AT1G25280	NonAlpha	1.24	NO_CNS
AT1G26090	Singleton	1.24	NO_CNS
AT1G47720	NonAlpha	1.24	NO_CNS
AT1G80290	NonAlpha	1.24	NO_CNS
AT2G18240	NonAlpha	1.24	NO_CNS
AT2G37570	NonAlpha	1.24	NO_CNS
AT2G40650	NonAlpha	1.24	NO_CNS
AT2G42950	NonAlpha	1.24	NO_CNS
AT3G04580	NonAlpha	1.24	NO_CNS
AT3G04680	NonAlpha	1.24	NO_CNS
AT3G21290	Singleton	1.24	NO_CNS
AT3G24320	NonAlpha	1.24	NO_CNS
AT3G61960	NonAlpha	1.24	NO_CNS
AT4G16660	NonAlpha	1.24	NO_CNS
AT4G27380	Singleton	1.24	NO_CNS
AT5G59410	NonAlpha	1.24	NO_CNS
AT4G34970	Alpha	1.25	CNS_002050	5'_upstream	cttagcttccacgcaaagggtcgcttgagttttgagtaacacaagattggagagatcaat
AT4G34970	Alpha	1.25	CNS_002052	5'_upstream	ttggaattgtgtagcggctttcaacgtatctttaggttatattc
AT4G34970	Alpha	1.25	CNS_002054	5'_upstream	ttagattttagtgtttgg
AT3G11280	Alpha	1.25	CNS_004180	5'_UTR	ctttgaagaatttatgagaatctgcaaaagtgagtcgtcgaaggaagacaaaa
AT3G11280	Alpha	1.25	CNS_004182	3'_downstream	ggttggtgtaatagatgagaagaatgaggttctttg-gtcagaagtggaaagcagactcagcctcta
AT3G11280	Alpha	1.25	CNS_004184	3'_downstream	atcccatcgaagcgaccagatcgaaagtgacaaaataacaaaag
AT3G11280	Alpha	1.25	CNS_004186	5'_upstream	agcgaatggcaccactccactc
AT5G25220	Alpha	1.25	CNS_008159	5'_UTR	cttctttctttatctttccctctcagaaacag
AT5G25220	Alpha	1.25	CNS_008161	5'_upstream	aagaataaatatgagaataaatggtc
AT5G25220	Alpha	1.25	CNS_008163	Intronic	tatatcttgtgaataa
AT5G25220	Alpha	1.25	CNS_008165	5'_upstream	ggattctcttatccga
AT4G00440	Alpha	1.25	CNS_009775	5'_upstream	catcttcatccccaaagatatacatgtgggatgttggaagagagtgaaatcagaacagagcaccttaaagaagagagcagtaagcaagc
AT4G00440	Alpha	1.25	CNS_009776	5'_upstream	aatttcagcagttaatgtgg
AT4G00440	Alpha	1.25	CNS_009778	3'_downstream	cttcttcttcttctg
AT4G00440	Alpha	1.25	CNS_009780	5'_UTR	tcttcttcttcttct
AT4G00440	Alpha	1.25	CNS_009782	5'_UTR	tcttcttcttcttct
AT1G79670	Alpha	1.25	CNS_009987	5'_upstream	acataatttagaaatttc
AT1G26770	Alpha	1.25	CNS_010367	5'_upstream	acagagttataggtttcctgatacgtctatctcaaaacagaccactgtgacccacttagatttcagcttga
AT1G26770	Alpha	1.25	CNS_010369	5'_upstream	ttttgagctctgattacgggaggttggccgtagatttctgcggctgcaagttcttgaccttattaaattcaat
AT1G26770	Alpha	1.25	CNS_010371	5'_upstream	gtagcacacatgtgcatttgtctctttgctttttc
AT1G26770	Alpha	1.25	CNS_010373	Intronic	tactgatgcagaggtggagtt----ttaactaccacccgctagtagtagt
AT1G26770	Alpha	1.25	CNS_010375	5'_upstream	actaaagttttctataaattcaaccactcacctcc
AT1G26770	Alpha	1.25	CNS_010377	5'_upstream	taatgcgttttgccttattt
AT1G26770	Alpha	1.25	CNS_010379	5'_upstream	tatacattaatacatac
AT1G26770	Alpha	1.25	CNS_010381	Intronic	ttttgcagaaggccttgatgacgtc
AT1G26770	Alpha	1.25	CNS_010383	5'_upstream	agtggttgtctgattt
AT1G11755	Singleton	1.25	NO_CNS
AT1G30550	NonAlpha	1.25	NO_CNS
AT1G73740	Singleton	1.25	NO_CNS
AT1G76580	Alpha	1.25	NO_CNS
AT3G17450	NonAlpha	1.25	NO_CNS
AT3G58800	Singleton	1.25	NO_CNS
AT4G10090	Singleton	1.25	NO_CNS
AT4G18570	NonAlpha	1.25	NO_CNS
AT4G19670	NonAlpha	1.25	NO_CNS
AT4G27650	NonAlpha	1.25	NO_CNS
AT4G39790	NonAlpha	1.25	NO_CNS
AT5G02470	NonAlpha	1.25	NO_CNS
AT5G08130	NonAlpha	1.25	NO_CNS
AT1G80280	Alpha	1.26	CNS_006042	Intronic	acactaatcgattgtgagctaagaagacaactagaa
AT1G80280	Alpha	1.26	CNS_006044	5'_UTR	aaacaaaaacctccgttttcttctg
AT1G80280	Alpha	1.26	CNS_006046	5'_UTR	ggagtaggaaccatagagagaagaaacggaaacgaccaacaatcca
AT1G80280	Alpha	1.26	CNS_006048	5'_UTR	atcaaagaggaaaagccattgctacgattctga
AT1G80280	Alpha	1.26	CNS_006050	5'_UTR	ttcagaatcgcaggaa
AT4G11350	Alpha	1.26	CNS_006721	5'_upstream	tctctcactctctctgcccagagag
AT1G09970	NonAlpha	1.26	NO_CNS
AT1G69330	NonAlpha	1.26	NO_CNS
AT1G75090	NonAlpha	1.26	NO_CNS
AT2G40400	Alpha	1.26	NO_CNS
AT2G44670	NonAlpha	1.26	NO_CNS
AT3G16730	Singleton	1.26	NO_CNS
AT3G57190	NonAlpha	1.26	NO_CNS
AT3G58690	NonAlpha	1.26	NO_CNS
AT4G27050	NonAlpha	1.26	NO_CNS
AT5G14760	NonAlpha	1.26	NO_CNS
AT5G59750	NonAlpha	1.26	NO_CNS
AT5G53430	Alpha	1.27	CNS_007711	5'_upstream	gtacagtgtcgtaatcgtaccatgtaa
AT1G03687	Singleton	1.27	NO_CNS
AT1G06950	Singleton	1.27	NO_CNS
AT1G18580	NonAlpha	1.27	NO_CNS
AT1G26520	NonAlpha	1.27	NO_CNS
AT1G31650	NonAlpha	1.27	NO_CNS
AT1G32500	NonAlpha	1.27	NO_CNS
AT1G73350	Singleton	1.27	NO_CNS
AT2G20010	NonAlpha	1.27	NO_CNS
AT2G25920	Singleton	1.27	NO_CNS
AT2G39910	Singleton	1.27	NO_CNS
AT3G15080	NonAlpha	1.27	NO_CNS
AT5G08280	Singleton	1.27	NO_CNS
AT5G20300	NonAlpha	1.27	NO_CNS
AT5G25480	Singleton	1.27	NO_CNS
AT1G73150	Alpha	1.28	CNS_001229	5'_upstream	cgcaagaatagcgtagacacacgcgcatta
AT4G31890	Alpha	1.28	CNS_004229	5'_upstream	tttggaagcgaaaacagag
AT4G31890	Alpha	1.28	CNS_004231	Intronic	ccttgggaagaaagttaacaa
AT4G31890	Alpha	1.28	CNS_004233	3'_downstream	tattcaaatttcaaa
AT3G44940	Alpha	1.28	CNS_005777	Intronic	acattcatggagccaaaacatgaatgtaaaattgggttt
AT3G44940	Alpha	1.28	CNS_005779	Intronic	aaaaagatcactctcactagtaccct--aagtgagattaat
AT3G44940	Alpha	1.28	CNS_005781	Intronic	gagttaaaccaggggagttt
AT3G44940	Alpha	1.28	CNS_005784	5'_upstream	tatatcacttacagt
AT3G44940	Alpha	1.28	CNS_005786	5'_upstream	ttttgttttcttctt
AT3G44940	Alpha	1.28	CNS_005788	Intronic	aaaagatcagtagcc
AT1G25380	NonAlpha	1.28	NO_CNS
AT1G30000	NonAlpha	1.28	NO_CNS
AT1G58250	NonAlpha	1.28	NO_CNS
AT1G75010	NonAlpha	1.28	NO_CNS
AT1G78240	NonAlpha	1.28	NO_CNS
AT2G46910	Singleton	1.28	NO_CNS
AT3G16000	Singleton	1.28	NO_CNS
AT3G27350	Alpha	1.28	NO_CNS
AT3G48120	Singleton	1.28	NO_CNS
AT4G17760	Singleton	1.28	NO_CNS
AT4G18130	NonAlpha	1.28	NO_CNS
AT5G01510	NonAlpha	1.28	NO_CNS
AT5G02280	NonAlpha	1.28	NO_CNS
AT5G51130	Singleton	1.28	NO_CNS
AT5G53060	NonAlpha	1.28	NO_CNS
AT3G13810	Alpha	1.29	CNS_001295	Intronic	taccatttttgtcctctttcaaattaaatgaaattactca
AT3G13810	Alpha	1.29	CNS_001297	5'_UTR	tttggcttcaacccaagagacaat
AT3G13810	Alpha	1.29	CNS_001299	5'_UTR	ttaaacagaaacatacaagaaat
AT3G13810	Alpha	1.29	CNS_001301	5'_upstream	ttaaaaacaaaaatccataata
AT3G13810	Alpha	1.29	CNS_001303	5'_upstream	tttacactgtcatttacagaact-aagctatgattgagtcattgatta
AT3G13810	Alpha	1.29	CNS_001305	5'_upstream	tattatcttcctatctct
AT3G13510	Alpha	1.29	CNS_001337	5'_UTR	aaggtgggtctggttttgccttgtaacaaaaatccaaccacacatatcaaaatccaaacttt
AT3G13510	Alpha	1.29	CNS_001339	5'_upstream	cacacgtgcgtgaagttgcatcttccaccgtacacgt
AT3G13510	Alpha	1.29	CNS_001341	5'_UTR	tctctctctctctcttcctc
AT3G13510	Alpha	1.29	CNS_001343	Intronic	actaagggctaaagtttct
AT3G13510	Alpha	1.29	CNS_001345	Intronic	acttttcccccatctagttacatggaga
AT3G13510	Alpha	1.29	CNS_001347	Intronic	actacccaagaaggagga
AT4G34990	Alpha	1.29	CNS_002056	5'_UTR	gagagagaggttggaagaggaaggtgaagcctaatttgtttctagaagagagttggtaagacacgtttgaaggagtggctagtggg
AT4G34990	Alpha	1.29	CNS_002058	3'_downstream	cttctcatccttacacagcttatc
AT1G48410	NonAlpha	1.29	NO_CNS
AT1G53790	NonAlpha	1.29	NO_CNS
AT1G74800	NonAlpha	1.29	NO_CNS
AT2G31070	NonAlpha	1.29	NO_CNS
AT3G22660	Singleton	1.29	NO_CNS
AT3G54810	NonAlpha	1.29	NO_CNS
AT4G26970	Alpha	1.29	NO_CNS
AT5G16220	NonAlpha	1.29	NO_CNS
AT5G19670	NonAlpha	1.29	NO_CNS
AT5G48590	Alpha	1.29	NO_CNS
AT5G48820	NonAlpha	1.29	NO_CNS
AT5G54860	NonAlpha	1.29	NO_CNS
AT2G46990	Alpha	1.3	CNS_007062	5'_upstream	tccatagacaaaggaactctcattaggtcctctctttaaggtgaaccattcattactcatgc
AT2G46990	Alpha	1.3	CNS_007063	5'_upstream	cacaaaatcataaccaacactttgatcgaatcatcgtttgacacgtgttttggtctgctacactaacaacatttttagcggacgctgtctcatcattccacc
AT2G46990	Alpha	1.3	CNS_007065	5'_upstream	aagcaagcccaagttttgactgacaagcaaccacgacgcagtaaagtggagttctcaaaatt
AT2G46990	Alpha	1.3	CNS_007067	5'_upstream	ccacaaacgcctcaatgcgcgtcacgataacctttcatgcattgaac
AT2G46990	Alpha	1.3	CNS_007069	5'_upstream	aatcatcgtaggctcaaacatttgtcatgcttgcataca
AT2G46990	Alpha	1.3	CNS_007071	5'_upstream	aaagtgaggaaattgt
AT2G46990	Alpha	1.3	CNS_007073	5'_upstream	tctcgtgcttgcaaa
AT2G46990	Alpha	1.3	CNS_007075	5'_upstream	ccaacaagaggggctaca
AT1G51690	NonAlpha	1.3	NO_CNS
AT1G51740	Singleton	1.3	NO_CNS
AT2G28550	NonAlpha	1.3	NO_CNS
AT3G19970	NonAlpha	1.3	NO_CNS
AT3G27620	NonAlpha	1.3	NO_CNS
AT5G06110	Alpha	1.3	NO_CNS
AT5G59740	Alpha	1.3	NO_CNS
AT2G38970	Alpha	1.31	CNS_004646	5'_upstream	cgagaataatgttgggatgatg
AT2G38970	Alpha	1.31	CNS_004648	5'_upstream	atggcaaaaagcagaagcattaa
AT2G38970	Alpha	1.31	CNS_004650	5'_upstream	ggaatcctatcctcca
AT2G38970	Alpha	1.31	CNS_004652	5'_upstream	agcttttgcggttgacttaggccagaaatagtgcgagacataaagagacactataaagg
AT4G14560	Alpha	1.31	CNS_004912	5'_upstream	aggcaagttagaggcaaggggacaaaggtgggacacaaag
AT4G14560	Alpha	1.31	CNS_004914	5'_upstream	attacgcataactatgttcatttaactt
AT4G14560	Alpha	1.31	CNS_004916	5'_upstream	gaaattagggttaacgagagagagaga
AT4G14560	Alpha	1.31	CNS_004918	5'_upstream	aatagacaaaacactgtaaaatattat
AT4G14560	Alpha	1.31	CNS_004920	5'_upstream	aaaatatataaattaaac
AT4G14560	Alpha	1.31	CNS_004922	5'_upstream	aatttcgaataaattctgtggattttt
AT3G61570	Alpha	1.31	CNS_006231	5'_UTR	tatcaaagagacaatgaatcttc
AT5G67420	Alpha	1.31	CNS_006304	5'_UTR	caacttttcgcggaaacacggagccgctcgcacccatcatcttggaat
AT5G67420	Alpha	1.31	CNS_006306	3'_downstream	gaggcggcttttggacgacgcaaagagccattt
AT1G22600	Alpha	1.31	NO_CNS
AT2G20710	NonAlpha	1.31	NO_CNS
AT2G21860	Singleton	1.31	NO_CNS
AT3G16010	NonAlpha	1.31	NO_CNS
AT4G01720	NonAlpha	1.31	NO_CNS
AT5G08400	NonAlpha	1.31	NO_CNS
AT5G10010	Alpha	1.31	NO_CNS
AT5G14230	NonAlpha	1.31	NO_CNS
AT5G19660	Singleton	1.31	NO_CNS
AT5G53340	NonAlpha	1.31	NO_CNS
AT2G35620	Alpha	1.32	CNS_000497	Intronic	gaggctgttcttt-cagatgattggcagtagctatattatgcttgaacggtgcc
AT2G35620	Alpha	1.32	CNS_000499	5'_upstream	gcgtcggtcgacacgtgtaataagtcatgatcggcacgtgtggtctccacttctcctc-tctcattggtcgta
AT2G35620	Alpha	1.32	CNS_000501	5'_UTR	tcttcctcctcgcggatccatttt
AT2G35620	Alpha	1.32	CNS_000503	Intronic	aatctcactgttctgggtgctgtaattgttaatgagaccatgcaaatgttgtg
AT2G35620	Alpha	1.32	CNS_000505	5'_UTR	gctttacagctcaattgcgtcttcttcctct
AT2G35620	Alpha	1.32	CNS_000507	5'_UTR	tcttcttcctctgtct
AT3G53940	Alpha	1.32	CNS_004616	5'_UTR	agaagggtgttttggtaaa
AT1G16020	Alpha	1.32	CNS_009936	5'_UTR	gatcactccttcgacattgctctttgaattcgtcctc-aaggtagtcaattt
AT1G16020	Alpha	1.32	CNS_009938	Intronic	ttaatgagctcgtagaagct
AT1G10410	Alpha	1.32	CNS_011053	5'_upstream	tacaatctcatcttcatggaccctcactccatctacatc
AT1G10410	Alpha	1.32	CNS_011055	5'_UTR	agacaaattatttggtgaagaa
AT1G03190	NonAlpha	1.32	NO_CNS
AT1G27440	NonAlpha	1.32	NO_CNS
AT1G31830	NonAlpha	1.32	NO_CNS
AT1G32330	NonAlpha	1.32	NO_CNS
AT1G32860	NonAlpha	1.32	NO_CNS
AT1G66430	NonAlpha	1.32	NO_CNS
AT2G21630	NonAlpha	1.32	NO_CNS
AT2G33000	NonAlpha	1.32	NO_CNS
AT2G44830	NonAlpha	1.32	NO_CNS
AT3G06980	NonAlpha	1.32	NO_CNS
AT3G12530	Singleton	1.32	NO_CNS
AT3G49660	NonAlpha	1.32	NO_CNS
AT3G55270	NonAlpha	1.32	NO_CNS
AT4G08470	NonAlpha	1.32	NO_CNS
AT4G18530	NonAlpha	1.32	NO_CNS
AT5G58960	NonAlpha	1.32	NO_CNS
AT5G65560	NonAlpha	1.32	NO_CNS
AT1G68840	Alpha	1.33	CNS_010281	5'_upstream	tcatcctaattttagtaatattccgattccatctcactcgttggttttagattcttatcttccat
AT1G68840	Alpha	1.33	CNS_010283	5'_upstream	atatggactatatat
AT1G68840	Alpha	1.33	CNS_010285	5'_upstream	caattagcttacgtacatcgaggtcaacgaagtaaacaaatttgccaaa
AT1G68840	Alpha	1.33	CNS_010287	5'_upstream	agagggtcaagtgggatgggggctcacatga
AT1G68840	Alpha	1.33	CNS_010289	5'_upstream	attaagaagaattaattatata
AT1G68840	Alpha	1.33	CNS_010291	5'_upstream	ttatctcgagaaaacgtt
AT1G68840	Alpha	1.33	CNS_010293	5'_upstream	gaaaataaaataaaa
AT1G68840	Alpha	1.33	CNS_010295	5'_upstream	ttgagagaaagaaaaatg
AT1G68840	Alpha	1.33	CNS_010297	5'_upstream	aaataaaaataaaaa
AT1G26530	NonAlpha	1.33	NO_CNS
AT1G44446	NonAlpha	1.33	NO_CNS
AT1G63810	Singleton	1.33	NO_CNS
AT1G75760	Alpha	1.33	NO_CNS
AT2G02710	NonAlpha	1.33	NO_CNS
AT2G03140	NonAlpha	1.33	NO_CNS
AT2G18790	NonAlpha	1.33	NO_CNS
AT2G24440	Alpha	1.33	NO_CNS
AT3G01360	Singleton	1.33	NO_CNS
AT4G15430	Alpha	1.33	NO_CNS
AT5G05520	Alpha	1.33	NO_CNS
AT5G43680	Singleton	1.33	NO_CNS
AT5G65685	NonAlpha	1.33	NO_CNS
AT3G57830	Alpha	1.34	CNS_005232	5'_upstream	agttattgactgatgcaggtgtgttg
AT3G57830	Alpha	1.34	CNS_005234	5'_UTR	tagcaacgtggttgtaatgtagacataggaaagttttttgaattcttgt
AT3G57830	Alpha	1.34	CNS_005236	5'_upstream	tttattcaaattaaagg
AT3G57830	Alpha	1.34	CNS_005238	Intronic	tttctgtctcattaaacac
AT3G57830	Alpha	1.34	CNS_005240	5'_UTR	gtgatgcaacgaggagttgcggag
AT3G06340	Alpha	1.34	CNS_008883	5'_upstream	aaagtagtgactttactattcata
AT2G03340	Alpha	1.34	CNS_011115	Intronic	tatgtgaattcttttgtacatg
AT2G03340	Alpha	1.34	CNS_011117	Intronic	ttaggtcaaaattgg
AT1G04120	NonAlpha	1.34	NO_CNS
AT1G19100	NonAlpha	1.34	NO_CNS
AT1G34630	NonAlpha	1.34	NO_CNS
AT1G49540	Singleton	1.34	NO_CNS
AT1G50120	Singleton	1.34	NO_CNS
AT1G64050	Singleton	1.34	NO_CNS
AT1G66250	NonAlpha	1.34	NO_CNS
AT1G69310	NonAlpha	1.34	NO_CNS
AT2G39210	NonAlpha	1.34	NO_CNS
AT3G01480	NonAlpha	1.34	NO_CNS
AT3G51280	NonAlpha	1.34	NO_CNS
AT4G28590	NonAlpha	1.34	NO_CNS
AT4G39160	Singleton	1.34	NO_CNS
AT1G31220	NonAlpha	1.35	NO_CNS
AT1G76810	NonAlpha	1.35	NO_CNS
AT2G27350	NonAlpha	1.35	NO_CNS
AT2G28840	NonAlpha	1.35	NO_CNS
AT2G40690	NonAlpha	1.35	NO_CNS
AT4G23840	NonAlpha	1.35	NO_CNS
AT5G36220	NonAlpha	1.35	NO_CNS
AT5G46710	Alpha	1.36	CNS_007000	5'_upstream	ttccctttcaggtgatgcatgataggaatagttagtattgacttcgcaa
AT5G46710	Alpha	1.36	CNS_007002	5'_upstream	gggtcagatatggcgtgccgtgtc
AT5G46710	Alpha	1.36	CNS_007004	5'_upstream	caataatggagcaataactttct
AT5G46710	Alpha	1.36	CNS_007006	5'_upstream	taatcactcatctttaaacctagatttgtgcagtaat
AT5G46710	Alpha	1.36	CNS_007008	5'_upstream	ttccaactcatacttatg
AT1G34370	NonAlpha	1.36	NO_CNS
AT1G61667	NonAlpha	1.36	NO_CNS
AT1G62780	Singleton	1.36	NO_CNS
AT1G67960	Singleton	1.36	NO_CNS
AT1G74510	NonAlpha	1.36	NO_CNS
AT1G75180	Alpha	1.36	NO_CNS
AT2G02880	NonAlpha	1.36	NO_CNS
AT2G38960	NonAlpha	1.36	NO_CNS
AT2G39340	Singleton	1.36	NO_CNS
AT3G11590	NonAlpha	1.36	NO_CNS
AT3G15095	Singleton	1.36	NO_CNS
AT3G49210	NonAlpha	1.36	NO_CNS
AT4G08170	NonAlpha	1.36	NO_CNS
AT4G19120	NonAlpha	1.36	NO_CNS
AT4G22130	NonAlpha	1.36	NO_CNS
AT5G24600	NonAlpha	1.36	NO_CNS
AT5G57630	NonAlpha	1.36	NO_CNS
AT5G58250	Singleton	1.36	NO_CNS
AT5G62440	Singleton	1.36	NO_CNS
AT3G13470	Alpha	1.37	CNS_001349	Intronic	agagaaagctgaaagaagaatgtaaca
AT3G13470	Alpha	1.37	CNS_001351	5'_upstream	cttcgagctaatcttagccgttggat
AT3G13470	Alpha	1.37	CNS_001353	3'_UTR	gcaagctaaaggaatccgt
AT3G13470	Alpha	1.37	CNS_001355	Intronic	aaatccactcaggttcat
AT1G73760	Alpha	1.37	CNS_001632	5'_upstream	cttttctatttatacaagcaa
AT5G15790	Alpha	1.37	CNS_001794	Intronic	tgcttgcatttcacttt
AT2G17530	Alpha	1.37	CNS_002213	5'_UTR	gagcaaaaagaggagagagtcttacgtttc
AT4G26700	Alpha	1.37	CNS_007490	Intronic	ataacaagtttctctctgttgcag
AT4G26700	Alpha	1.37	CNS_007492	5'_upstream	gaagtgacacgtagacaagtcgttacgccatgaggtc
AT5G07290	Alpha	1.37	CNS_008324	5'_UTR	ctctttcttttctccatttctctctctcttggagggagtgccggaatc
AT5G07290	Alpha	1.37	CNS_008326	5'_UTR	gattggatagaaagaaacaaaaaggaaag
AT5G07290	Alpha	1.37	CNS_008328	Intronic	cctgagaaaactcattttgcagaggagaaagtttttg
AT5G07290	Alpha	1.37	CNS_008330	5'_upstream	taatcctaatccaacggttgagataaaagctcacaccgtaacgctagatccatggcagaaacagcgtagca
AT5G07290	Alpha	1.37	CNS_008332	Intronic	gttacttcacaagttttgttgtat
AT5G07290	Alpha	1.37	CNS_008334	Intronic	tgaatttggtaggagttggttc
AT5G61780	Alpha	1.37	CNS_008341	Intronic	aacgaatcacgaaactctacattcgtctcgatctacacta
AT5G61780	Alpha	1.37	CNS_008343	Intronic	ataaattaaaagaagaa
AT5G61780	Alpha	1.37	CNS_008345	Intronic	tcctaaatagaaaatttcttt
AT1G22830	Alpha	1.37	CNS_010014	Intronic	caccacatgttcgatgaaattcctcaacgaa
AT1G01320	NonAlpha	1.37	NO_CNS
AT1G08520	NonAlpha	1.37	NO_CNS
AT1G19980	Singleton	1.37	NO_CNS
AT1G27760	Singleton	1.37	NO_CNS
AT1G69370	NonAlpha	1.37	NO_CNS
AT1G78930	NonAlpha	1.37	NO_CNS
AT2G06005	NonAlpha	1.37	NO_CNS
AT2G36740	Singleton	1.37	NO_CNS
AT2G40490	NonAlpha	1.37	NO_CNS
AT2G44200	NonAlpha	1.37	NO_CNS
AT3G12690	NonAlpha	1.37	NO_CNS
AT4G16845	NonAlpha	1.37	NO_CNS
AT4G19530	NonAlpha	1.37	NO_CNS
AT4G22780	NonAlpha	1.37	NO_CNS
AT5G18040	NonAlpha	1.37	NO_CNS
AT5G24830	NonAlpha	1.37	NO_CNS
AT5G54130	NonAlpha	1.37	NO_CNS
AT2G25000	Alpha	1.38	CNS_004224	5'_upstream	atttttcttcgacatgggaca----tccgccgaaattgttgattttt
AT1G03630	NonAlpha	1.38	NO_CNS
AT1G05520	NonAlpha	1.38	NO_CNS
AT2G38330	NonAlpha	1.38	NO_CNS
AT3G18440	NonAlpha	1.38	NO_CNS
AT3G21140	Alpha	1.38	NO_CNS
AT3G26560	NonAlpha	1.38	NO_CNS
AT3G59470	Alpha	1.38	NO_CNS
AT4G26600	NonAlpha	1.38	NO_CNS
AT5G14370	NonAlpha	1.38	NO_CNS
AT5G45260	NonAlpha	1.38	NO_CNS
AT5G56610	NonAlpha	1.38	NO_CNS
AT5G63320	NonAlpha	1.38	NO_CNS
AT4G09810	Alpha	1.39	CNS_000639	Intronic	ttaacgattttgctt
AT4G14510	Alpha	1.39	CNS_004943	Intronic	gctgaatgtttgatgtcatgatcttggtaagtgactgcag
AT4G14510	Alpha	1.39	CNS_004945	Intronic	tttacttcttatgatcccccaat
AT4G14510	Alpha	1.39	CNS_004947	5'_UTR	cccgccatggata---acagagtcaggagctt
AT3G49880	Alpha	1.39	CNS_006277	5'_upstream	ggtgaagaatgaattggtcaaccactaaagcagttata
AT4G25320	Alpha	1.39	CNS_007260	5'_UTR	tttgttttctctttccatttcttgccaaaaccctaatttc
AT4G25320	Alpha	1.39	CNS_007262	5'_UTR	ttgaatctttcgtaatcataaagattc
AT4G25320	Alpha	1.39	CNS_007264	5'_UTR	ttctgaaattaagattc
AT2G28670	Alpha	1.39	CNS_010912	5'_upstream	atacaagaagatggagttgatgaaatggagcaggtg
AT2G20850	NonAlpha	1.39	NO_CNS
AT3G15430	NonAlpha	1.39	NO_CNS
AT3G44880	NonAlpha	1.39	NO_CNS
AT4G22320	Singleton	1.39	NO_CNS
AT5G13330	NonAlpha	1.39	NO_CNS
AT1G17790	Alpha	1.4	CNS_001228	5'_upstream	cgcgagaatagcgtaagctcacgcgcttta
AT4G31550	Alpha	1.4	CNS_002479	5'_upstream	ttttgatccaacggctgtgattgagttgaggatttccacggaataaagcaatcaacagtttggtctcct
AT4G31550	Alpha	1.4	CNS_002481	5'_upstream	gcgtgatatatgggg
AT4G31550	Alpha	1.4	CNS_002483	5'_upstream	ttgacgacctcggtaaccgggtg-gtcccattaactcttatatgaaccactggattttcgaaaggtcaatccaacggtggatctgtg
AT4G31550	Alpha	1.4	CNS_002485	5'_upstream	tattattgtcgtgcacgtcta
AT4G31550	Alpha	1.4	CNS_002487	5'_upstream	cgtaatttggttaatagttt
AT4G31550	Alpha	1.4	CNS_002489	5'_upstream	acctaagtattctacacatattgtg
AT3G11440	Alpha	1.4	CNS_004288	Intronic	gttcaggttggagcttgatgtctaaattgtta
AT1G18950	NonAlpha	1.4	NO_CNS
AT1G20410	Singleton	1.4	NO_CNS
AT1G68585	Singleton	1.4	NO_CNS
AT1G72360	NonAlpha	1.4	NO_CNS
AT1G73480	Alpha	1.4	NO_CNS
AT2G25930	Singleton	1.4	NO_CNS
AT2G40940	NonAlpha	1.4	NO_CNS
AT3G43610	NonAlpha	1.4	NO_CNS
AT3G49600	NonAlpha	1.4	NO_CNS
AT4G17895	NonAlpha	1.4	NO_CNS
AT4G24470	NonAlpha	1.4	NO_CNS
AT5G19280	NonAlpha	1.4	NO_CNS
AT5G19840	NonAlpha	1.4	NO_CNS
AT5G25510	NonAlpha	1.4	NO_CNS
AT5G62070	Alpha	1.4	NO_CNS
AT3G52890	Alpha	1.41	CNS_004478	5'_UTR	tctctatctgtactggtatagggttcatgatt
AT3G52890	Alpha	1.41	CNS_004480	3'_downstream	cttttttacttttccttttggcgggactgcttgctttgattttggaatgatgtaaaagcaaagcaat
AT3G52890	Alpha	1.41	CNS_004482	5'_upstream	aaacatatgctgtgggacccac
AT3G52890	Alpha	1.41	CNS_004484	Intronic	atgagatttggggac
AT1G70750	NonAlpha	1.41	NO_CNS
AT2G44770	Alpha	1.41	NO_CNS
AT3G01720	Singleton	1.41	NO_CNS
AT3G13940	Singleton	1.41	NO_CNS
AT3G14160	NonAlpha	1.41	NO_CNS
AT3G63290	NonAlpha	1.41	NO_CNS
AT5G04160	Alpha	1.41	NO_CNS
AT4G17570	Alpha	1.42	CNS_006933	5'_UTR	atcagtctaatacaacaa-tccaatagaaaagagaagagactaattgtgagagaggaatctaataaatggctgtgaaaaag
AT4G17570	Alpha	1.42	CNS_006935	5'_upstream	ggaggaatattattgcttatgcctaatgcttccatccttcttgttgactatagacttttctttctttgtttgtttt
AT4G17570	Alpha	1.42	CNS_006937	5'_upstream	tttgtgaatgtgattagggaactaat
AT4G17570	Alpha	1.42	CNS_006939	Intronic	tctgcaaattccaatttctaaagcagaaa
AT4G17570	Alpha	1.42	CNS_006941	5'_upstream	gacgatcatggacacaactc
AT4G17570	Alpha	1.42	CNS_006943	3'_downstream	tatttttgcattact
AT5G55910	Alpha	1.42	CNS_007451	5'_UTR	ctcttttcatggtagacccaa
AT5G55910	Alpha	1.42	CNS_007453	5'_UTR	catttccatggaagcaag
AT1G01500	NonAlpha	1.42	NO_CNS
AT1G36070	NonAlpha	1.42	NO_CNS
AT1G68990	NonAlpha	1.42	NO_CNS
AT2G19580	NonAlpha	1.42	NO_CNS
AT2G46380	Alpha	1.42	NO_CNS
AT3G09720	NonAlpha	1.42	NO_CNS
AT3G16260	Alpha	1.42	NO_CNS
AT3G47700	NonAlpha	1.42	NO_CNS
AT3G49500	NonAlpha	1.42	NO_CNS
AT3G55510	NonAlpha	1.42	NO_CNS
AT3G56990	Singleton	1.42	NO_CNS
AT3G57760	NonAlpha	1.42	NO_CNS
AT4G03400	NonAlpha	1.42	NO_CNS
AT4G11270	Singleton	1.42	NO_CNS
AT4G29940	NonAlpha	1.42	NO_CNS
AT4G30080	NonAlpha	1.42	NO_CNS
AT5G08750	Alpha	1.42	NO_CNS
AT5G11780	Singleton	1.42	NO_CNS
AT5G20990	Singleton	1.42	NO_CNS
AT5G54520	NonAlpha	1.42	NO_CNS
AT5G55560	NonAlpha	1.42	NO_CNS
AT5G58700	Alpha	1.42	NO_CNS
AT5G64050	Singleton	1.42	NO_CNS
AT1G52540	Alpha	1.43	CNS_000966	Intronic	aatctcaaaaccctaataaagaagaa
AT1G52540	Alpha	1.43	CNS_000968	5'_upstream	tttggaaatattatattatataga
AT2G39480	Alpha	1.43	CNS_004686	Intronic	aatcttcagtttcaataaac-aaatcgatatac
AT1G03160	Singleton	1.43	NO_CNS
AT1G55760	NonAlpha	1.43	NO_CNS
AT2G22650	Singleton	1.43	NO_CNS
AT2G23390	Singleton	1.43	NO_CNS
AT2G27790	NonAlpha	1.43	NO_CNS
AT2G46060	Singleton	1.43	NO_CNS
AT3G03810	NonAlpha	1.43	NO_CNS
AT3G11410	NonAlpha	1.43	NO_CNS
AT3G13750	NonAlpha	1.43	NO_CNS
AT3G25540	Alpha	1.43	NO_CNS
AT3G56810	Singleton	1.43	NO_CNS
AT4G26510	NonAlpha	1.43	NO_CNS
AT4G28210	Singleton	1.43	NO_CNS
AT4G31200	Singleton	1.43	NO_CNS
AT4G39820	Singleton	1.43	NO_CNS
AT5G05870	NonAlpha	1.43	NO_CNS
AT5G18490	Alpha	1.43	NO_CNS
AT5G26180	NonAlpha	1.43	NO_CNS
AT5G44240	NonAlpha	1.43	NO_CNS
AT5G44650	Singleton	1.43	NO_CNS
AT3G05710	Alpha	1.44	CNS_003489	5'_UTR	gtctatgatgaaaccgcgatcctgtttagatc
AT3G05710	Alpha	1.44	CNS_003491	5'_upstream	tttggatagagagtgagagacagag
AT3G05710	Alpha	1.44	CNS_003493	5'_upstream	aaaacgtcatgctgtt
AT2G39870	Alpha	1.44	CNS_004710	3'_downstream	gtgtgagtaaagcaaaagccatattcaatct
AT2G39870	Alpha	1.44	CNS_004712	5'_UTR	atgaaaccttaataaaagcaaccttgtcttcaacatt
AT2G39870	Alpha	1.44	CNS_004714	3'_downstream	gtatgattaggagtg
AT3G43220	Alpha	1.44	CNS_005748	5'_upstream	acagctgtatggacaccaatggaagagctgcacttt
AT3G43220	Alpha	1.44	CNS_005751	5'_upstream	aaaaccacaatttct
AT3G43220	Alpha	1.44	CNS_005753	5'_UTR	tcgcaggagcattcacca
AT5G18750	Alpha	1.44	CNS_008884	5'_upstream	aaagtagtgagttttgtattcata
AT5G23130	Alpha	1.44	CNS_009002	5'_UTR	gaatttttgatcagatctagt
AT5G23130	Alpha	1.44	CNS_009004	5'_upstream	ttttattttatttttga
AT1G17060	NonAlpha	1.44	NO_CNS
AT1G18440	NonAlpha	1.44	NO_CNS
AT1G22020	NonAlpha	1.44	NO_CNS
AT1G55840	NonAlpha	1.44	NO_CNS
AT1G62960	NonAlpha	1.44	NO_CNS
AT1G79110	NonAlpha	1.44	NO_CNS
AT2G41350	NonAlpha	1.44	NO_CNS
AT3G15605	NonAlpha	1.44	NO_CNS
AT3G58650	NonAlpha	1.44	NO_CNS
AT4G02210	NonAlpha	1.44	NO_CNS
AT4G11160	NonAlpha	1.44	NO_CNS
AT4G30890	NonAlpha	1.44	NO_CNS
AT5G04050	NonAlpha	1.44	NO_CNS
AT5G08335	Alpha	1.44	NO_CNS
AT5G14580	NonAlpha	1.44	NO_CNS
AT5G35930	NonAlpha	1.44	NO_CNS
AT5G39890	NonAlpha	1.44	NO_CNS
AT5G65900	NonAlpha	1.44	NO_CNS
AT3G03060	Alpha	1.45	CNS_001933	5'_UTR	ttcgaatttcttcttctccaagccaatttcttctacataaatc
AT5G49910	Alpha	1.45	CNS_007192	5'_UTR	ttctccttccttcttcttatcttct
AT5G49910	Alpha	1.45	CNS_007194	Intronic	ttctccttccttcttctt
AT1G66480	Alpha	1.45	CNS_008239	5'_UTR	tatatgttgaggagg
AT1G66480	Alpha	1.45	CNS_008241	Intronic	aatatatgagtccta
AT3G26030	Alpha	1.45	CNS_008740	5'_upstream	ttgttttggggatatgattaaagaa
AT3G26030	Alpha	1.45	CNS_008742	5'_upstream	aagaagaagataaaaaggtttt
AT1G59650	Alpha	1.45	CNS_011054	5'_upstream	tacaatctcttcttcatggaccctcactacatctacatc
AT1G59650	Alpha	1.45	CNS_011056	5'_UTR	agacaaactgtttggtgaagaa
AT1G65920	NonAlpha	1.45	NO_CNS
AT2G24640	Alpha	1.45	NO_CNS
AT3G22680	Singleton	1.45	NO_CNS
AT4G38640	Singleton	1.45	NO_CNS
AT5G49930	Singleton	1.45	NO_CNS
AT5G55040	NonAlpha	1.45	NO_CNS
AT3G22220	Alpha	1.46	CNS_004781	5'_UTR	tgataaaattacggtataaggacttcggttttggggatgaagaaggtggaatcgaccggaga
AT3G45090	Alpha	1.46	CNS_005807	5'_upstream	caaacgttacatccacgaa
AT3G45090	Alpha	1.46	CNS_005809	5'_UTR	ctttcttcaacgcatcgctcgaagagagccttcacg
AT1G77510	Alpha	1.46	CNS_009704	5'_upstream	ccacgtgtatgtatgacca
AT1G77510	Alpha	1.46	CNS_009705	Intronic	tctgttttatgattt
AT1G08030	Singleton	1.46	NO_CNS
AT1G19170	NonAlpha	1.46	NO_CNS
AT2G42280	NonAlpha	1.46	NO_CNS
AT3G02040	NonAlpha	1.46	NO_CNS
AT3G05670	Singleton	1.46	NO_CNS
AT3G07080	NonAlpha	1.46	NO_CNS
AT3G17890	Singleton	1.46	NO_CNS
AT3G27010	Alpha	1.46	NO_CNS
AT3G55560	NonAlpha	1.46	NO_CNS
AT3G60620	Alpha	1.46	NO_CNS
AT4G02050	NonAlpha	1.46	NO_CNS
AT4G24880	Singleton	1.46	NO_CNS
AT5G04930	NonAlpha	1.46	NO_CNS
AT5G13080	NonAlpha	1.46	NO_CNS
AT5G15700	NonAlpha	1.46	NO_CNS
AT5G17300	NonAlpha	1.46	NO_CNS
AT4G28370	Alpha	1.47	CNS_003403	Intronic	ctgtacaacaacagaaa-gttgacactagtaagctcttggaacattttaacacatcaaa
AT4G28370	Alpha	1.47	CNS_003405	Intronic	acagattccacctttgctctgttttcatctaa
AT4G28370	Alpha	1.47	CNS_003407	5'_UTR	ttgcttcaaatgaagtcaaa
AT4G28370	Alpha	1.47	CNS_003409	Intronic	ctgcaagatcacaaa
AT3G53460	Alpha	1.47	CNS_004570	3'_downstream	atgatgatgtctgggttatggagcaatgtgcc-attgatgattgaaataaggaacacaagatgagtagttatggcttttattatcaatgta
AT3G53460	Alpha	1.47	CNS_004572	3'_downstream	tgtaggcaggaagagtggtggaagtatgatggtgaa
AT3G53460	Alpha	1.47	CNS_004574	Intronic	gaccattccttaacgaccttcatgcatcaaaggc
AT3G53460	Alpha	1.47	CNS_004576	3'_downstream	ctccacattcctcttgggtttctaactt
AT3G53460	Alpha	1.47	CNS_004578	3'_downstream	tgtgtatttgtatctgcatgcttgcatgcgca
AT3G53460	Alpha	1.47	CNS_004580	3'_downstream	agaaaattgcaatcccaagaactcagtgcaagctgccc
AT3G53460	Alpha	1.47	CNS_004582	3'_downstream	tttgattccctttttgaagaacagaacaaaaatttcattt
AT3G53460	Alpha	1.47	CNS_004584	Intronic	taccctccagaatttgcattttttgagaatatgaa
AT3G53460	Alpha	1.47	CNS_004586	Intronic	tactgtctgaaaccgccattttc-cactaaccctatatgcttcaaagaacctgttaca
AT1G15430	Alpha	1.47	CNS_005414	5'_upstream	agataaacttttattttcttagaa
AT1G04550	Alpha	1.47	CNS_010442	5'_upstream	tttctatcaaatccatcaattagagcatgaaat-ctatgtactccttga-taatgattttgatcaaaagtgtaatttccacaaaccaattgcgcctgcaaaagttttcaaaggatcatca
AT1G04550	Alpha	1.47	CNS_010444	5'_UTR	ttggtatggccattacaagacatatgggtcc--caattctcatcactctctccaccacc
AT1G04550	Alpha	1.47	CNS_010446	5'_upstream	aaacataatgatgaata-tctcatcaccacgattt
AT1G04550	Alpha	1.47	CNS_010448	5'_upstream	aacgagagcacaacaggtttgattatgtcgg
AT1G11820	NonAlpha	1.47	NO_CNS
AT1G26930	NonAlpha	1.47	NO_CNS
AT1G43850	NonAlpha	1.47	NO_CNS
AT1G47240	NonAlpha	1.47	NO_CNS
AT1G55830	Singleton	1.47	NO_CNS
AT1G73240	Singleton	1.47	NO_CNS
AT2G32950	NonAlpha	1.47	NO_CNS
AT3G11240	Alpha	1.47	NO_CNS
AT3G19220	Singleton	1.47	NO_CNS
AT3G51670	NonAlpha	1.47	NO_CNS
AT3G55520	NonAlpha	1.47	NO_CNS
AT4G17180	NonAlpha	1.47	NO_CNS
AT4G22720	NonAlpha	1.47	NO_CNS
AT4G24440	Singleton	1.47	NO_CNS
AT4G31390	NonAlpha	1.47	NO_CNS
AT5G38840	NonAlpha	1.47	NO_CNS
AT5G54260	Singleton	1.47	NO_CNS
AT1G54180	Alpha	1.48	CNS_001242	Intronic	ttgttggtttctgtttgggagctaagaac
AT3G56400	Alpha	1.48	CNS_004763	5'_upstream	ttaattattctttttatt
AT3G56400	Alpha	1.48	CNS_004765	5'_upstream	ttttgaatttttgat
AT2G42290	Alpha	1.48	CNS_005231	5'_upstream	agttattgattgatgcaggtgggttg
AT2G42290	Alpha	1.48	CNS_005233	5'_upstream	tagcaacgtggt-gtaatgtagtcatgatcaa-ttttttgaattcttgt
AT2G42290	Alpha	1.48	CNS_005235	5'_upstream	tttattcaaattaaagg
AT2G42290	Alpha	1.48	CNS_005237	Intronic	tttctgtcacattaaacac
AT2G42290	Alpha	1.48	CNS_005239	5'_UTR	gtgaggcaacgagaagttgcagag
AT5G20790	Alpha	1.48	CNS_005739	5'_upstream	tagatgctgagaatcgagagcgaaagatgcttctgtcttgaagaaagatgc
AT3G61310	Alpha	1.48	CNS_006198	Intronic	gaggttagctcaagtttcttcttcttc-tcctagattcaatgcttatatataca
AT3G61310	Alpha	1.48	CNS_006200	5'_upstream	tttttcttttactgggtgacagagggaaa
AT1G78510	Alpha	1.48	CNS_011374	5'_UTR	tctcatgtgggcttgtctcgtccacccaa
AT1G28320	Singleton	1.48	NO_CNS
AT3G23210	Alpha	1.48	NO_CNS
AT3G53690	NonAlpha	1.48	NO_CNS
AT3G56630	NonAlpha	1.48	NO_CNS
AT4G02550	NonAlpha	1.48	NO_CNS
AT4G04850	NonAlpha	1.48	NO_CNS
AT4G24240	NonAlpha	1.48	NO_CNS
AT4G24840	Singleton	1.48	NO_CNS
AT4G29520	Singleton	1.48	NO_CNS
AT5G48630	NonAlpha	1.48	NO_CNS
AT3G29100	Alpha	1.49	CNS_005700	Intronic	caaaatatgttttaagaacacgatcaagatt
AT3G29100	Alpha	1.49	CNS_005702	3'_downstream	ggtaaaatgttttggtta
AT3G29100	Alpha	1.49	CNS_005704	Intronic	catagtcacattcataagctaaa
AT4G23490	Alpha	1.49	CNS_006722	5'_UTR	tctatctctctctctgcccaaagag
AT1G06150	Alpha	1.49	CNS_010658	5'_UTR	gatgagctacgaatctactaactacctctgtatgaacctctaccagcttgttcccttcgcaatccagctctcggatttattggtggccctacttc
AT1G06150	Alpha	1.49	CNS_010660	5'_upstream	ttttttcttcttctt
AT1G06150	Alpha	1.49	CNS_010662	5'_upstream	taatggccagcaaaatgattcaccaagtgaaattttgttcct
AT1G06150	Alpha	1.49	CNS_010664	5'_upstream	ggaatgtgtgatggga----ttgtggtccatacaaaatctatggaatctaatgattatt
AT1G06150	Alpha	1.49	CNS_010666	Intronic	ctgcaggaaaattatacaacgaatcatggt
AT1G06150	Alpha	1.49	CNS_010668	Intronic	gaacaccgcatacagttagaacatcttacttac
AT1G06150	Alpha	1.49	CNS_010670	5'_upstream	gctcattttagcaacg
AT1G06150	Alpha	1.49	CNS_010672	5'_upstream	tttaaagaagaagaagaaa
AT1G25500	NonAlpha	1.49	NO_CNS
AT1G27340	NonAlpha	1.49	NO_CNS
AT1G43770	NonAlpha	1.49	NO_CNS
AT1G49010	NonAlpha	1.49	NO_CNS
AT1G66170	NonAlpha	1.49	NO_CNS
AT1G69170	NonAlpha	1.49	NO_CNS
AT1G75100	NonAlpha	1.49	NO_CNS
AT2G01100	Singleton	1.49	NO_CNS
AT4G24050	NonAlpha	1.49	NO_CNS
AT5G27620	NonAlpha	1.49	NO_CNS
AT2G17110	Alpha	1.5	CNS_002106	5'_upstream	aaatgaaagatttgattgttt
AT4G31590	Alpha	1.5	CNS_004189	5'_UTR	acccagatcccagaaatctgaaatctagagacccatttt
AT4G31590	Alpha	1.5	CNS_004191	5'_UTR	acccaaatctcaaagtgtgagatttcaaacacaacccattttcaggaaaacaaaaaggtagaaactttgagtga
AT4G31590	Alpha	1.5	CNS_004193	5'_upstream	cagacaaagaagcatccacagctcaa
AT4G31590	Alpha	1.5	CNS_004195	Intronic	aaaatcaattaatgcctac-cactatggttccaacaa
AT2G28930	Alpha	1.5	CNS_010866	Intronic	gggaggtggcattgatgacggaccggtcccgccttt
AT2G28930	Alpha	1.5	CNS_010868	Intronic	caccaaaaaacctaacctcatattgaaaaa
AT2G28930	Alpha	1.5	CNS_010870	5'_upstream	caatcattctcagccgttggat
AT1G06840	NonAlpha	1.5	NO_CNS
AT1G08220	Singleton	1.5	NO_CNS
AT1G66830	NonAlpha	1.5	NO_CNS
AT3G15530	NonAlpha	1.5	NO_CNS
AT3G25500	NonAlpha	1.5	NO_CNS
AT3G28690	NonAlpha	1.5	NO_CNS
AT4G02460	NonAlpha	1.5	NO_CNS
AT5G12850	NonAlpha	1.5	NO_CNS
AT2G25760	NonAlpha	1.505	NO_CNS
AT1G01550	Alpha	1.51	CNS_004298	Intronic	atctatctctttaggtgagtttt
AT1G01220	Singleton	1.51	NO_CNS
AT1G21640	NonAlpha	1.51	NO_CNS
AT1G25390	NonAlpha	1.51	NO_CNS
AT1G74360	NonAlpha	1.51	NO_CNS
AT1G77760	NonAlpha	1.51	NO_CNS
AT1G78800	Singleton	1.51	NO_CNS
AT2G29320	NonAlpha	1.51	NO_CNS
AT3G04740	Singleton	1.51	NO_CNS
AT3G23410	NonAlpha	1.51	NO_CNS
AT3G63270	NonAlpha	1.51	NO_CNS
AT4G00760	Singleton	1.51	NO_CNS
AT4G14410	Alpha	1.51	NO_CNS
AT4G19610	NonAlpha	1.51	NO_CNS
AT4G25520	NonAlpha	1.51	NO_CNS
AT4G28660	Singleton	1.51	NO_CNS
AT5G04460	NonAlpha	1.51	NO_CNS
AT5G05160	NonAlpha	1.51	NO_CNS
AT5G16720	NonAlpha	1.51	NO_CNS
AT5G19540	Singleton	1.51	NO_CNS
AT5G41610	Alpha	1.51	NO_CNS
AT1G05590	NonAlpha	1.52	NO_CNS
AT1G47340	NonAlpha	1.52	NO_CNS
AT1G70180	Singleton	1.52	NO_CNS
AT1G77260	NonAlpha	1.52	NO_CNS
AT1G77680	NonAlpha	1.52	NO_CNS
AT2G32070	NonAlpha	1.52	NO_CNS
AT2G32400	NonAlpha	1.52	NO_CNS
AT2G45880	NonAlpha	1.52	NO_CNS
AT3G23200	NonAlpha	1.52	NO_CNS
AT5G03380	NonAlpha	1.52	NO_CNS
AT5G09630	NonAlpha	1.52	NO_CNS
AT5G19300	Singleton	1.52	NO_CNS
AT5G45800	NonAlpha	1.52	NO_CNS
AT1G14410	Alpha	1.53	CNS_000023	5'_upstream	ttttcgttaattcgtttctac
AT3G53930	Alpha	1.53	CNS_004610	Intronic	attcttttggggttaatccggagggac
AT3G46110	Alpha	1.53	CNS_005873	5'_upstream	gtagtcaaagttaggtgtgaatatgaatttaagtggactcattaagtcaact
AT2G32390	Alpha	1.53	CNS_010547	Intronic	ttgtgaaaatgcccc
AT1G78430	Alpha	1.53	CNS_011440	5'_upstream	gaagatttgaaataaagctg
AT1G78430	Alpha	1.53	CNS_011442	5'_upstream	tttctttttgtcggttt
AT1G70740	NonAlpha	1.53	NO_CNS
AT2G17270	NonAlpha	1.53	NO_CNS
AT2G21800	NonAlpha	1.53	NO_CNS
AT3G03130	NonAlpha	1.53	NO_CNS
AT4G17080	NonAlpha	1.53	NO_CNS
AT4G38520	NonAlpha	1.53	NO_CNS
AT5G06460	NonAlpha	1.53	NO_CNS
AT5G19850	NonAlpha	1.53	NO_CNS
AT3G12250	Alpha	1.54	CNS_004403	5'_UTR	tggtgggtttgtagacaaatcgacgtctcagagattgtaattacggatcgtgtctct-gctgcttcttcttctttcaatccgatttcg
AT3G12250	Alpha	1.54	CNS_004405	3'_downstream	tgtatcttgaaatcata
AT3G12250	Alpha	1.54	CNS_004407	Intronic	tcaagtattagtacagaaa
AT3G12250	Alpha	1.54	CNS_004409	Intronic	tagttgactttcagaagcttataaagtt
AT3G28140	Alpha	1.54	CNS_005656	5'_UTR	ttcaattccatcctcaatcttcaa
AT1G19690	Singleton	1.54	NO_CNS
AT1G71800	NonAlpha	1.54	NO_CNS
AT1G75420	Alpha	1.54	NO_CNS
AT2G24520	NonAlpha	1.54	NO_CNS
[truncated: 4,469 more rows]

## Sheet: DatasheetS7
Datasheet S7: GEO Datasets Used in This Study
GEO_ID
GSM128654.CEL
GSM128655.CEL
GSM128657.CEL
GSM128658.CEL
GSM128659.CEL
GSM128660.CEL
GSM128661.CEL
GSM128662.CEL
GSM128663.CEL
GSM128664.CEL
GSM128665.CEL
GSM128666.CEL
GSM128667.CEL
GSM128669.CEL
GSM128670.CEL
GSM128671.CEL
GSM128672.CEL
GSM128673.CEL
GSM128674.CEL
GSM128675.CEL
GSM128676.CEL
GSM128677.CEL
GSM128678.CEL
GSM128679.CEL
GSM128680.CEL
GSM128681.CEL
GSM128682.CEL
GSM128683.CEL
GSM128684.CEL
GSM128685.CEL
GSM128686.CEL
GSM128687.CEL
GSM128688.CEL
GSM128689.CEL
GSM128690.CEL
GSM128691.CEL
GSM128692.CEL
GSM128693.CEL
GSM128694.CEL
GSM128695.CEL
GSM128696.CEL
GSM128697.CEL
GSM128698.CEL
GSM128699.CEL
GSM128700.CEL
GSM128701.CEL
GSM128702.CEL
GSM128703.CEL
GSM128704.CEL
GSM128705.CEL
GSM128706.CEL
GSM128707.CEL
GSM128708.CEL
GSM128709.CEL
GSM128710.CEL
GSM128711.CEL
GSM128712.CEL
GSM128713.CEL
GSM128714.CEL
GSM128715.CEL
GSM128716.CEL
GSM128717.CEL
GSM128718.CEL
GSM128719.CEL
GSM128720.CEL
GSM128721.CEL
GSM128722.CEL
GSM128723.CEL
GSM128724.CEL
GSM128725.CEL
GSM128726.CEL
GSM128727.CEL
GSM128728.CEL
GSM128729.CEL
GSM128730.CEL
GSM128731.CEL
GSM128732.CEL
GSM128733.CEL
GSM128734.CEL
GSM128745.CEL
GSM128746.CEL
GSM128747.CEL
GSM128748.CEL
GSM128749.CEL
GSM128750.CEL
GSM128751.CEL
GSM128752.CEL
GSM128753.CEL
GSM128754.CEL
GSM128755.CEL
GSM128756.CEL
GSM128757.CEL
GSM128758.CEL
GSM128759.CEL
GSM128760.CEL
GSM128761.CEL
GSM128762.CEL
GSM128763.CEL
GSM128764.CEL
GSM128765.CEL
GSM128766.CEL
GSM128767.CEL
GSM128768.CEL
GSM128775.CEL
GSM128776.CEL
GSM128778.CEL
GSM128779.CEL
GSM128780.CEL
GSM128781.CEL
GSM128782.CEL
GSM128783.CEL
GSM128784.CEL
GSM128785.CEL
GSM128786.CEL
GSM128787.CEL
GSM128788.CEL
GSM128789.CEL
GSM128790.CEL
GSM128791.CEL
GSM128792.CEL
GSM128793.CEL
GSM128794.CEL
GSM128795.CEL
GSM128796.CEL
GSM128797.CEL
GSM128798.CEL
GSM128799.CEL
GSM128800.CEL
GSM128801.CEL
GSM128802.CEL
GSM128803.CEL
GSM128804.CEL
GSM128805.CEL
GSM128806.CEL
GSM128807.CEL
GSM128808.CEL
GSM128809.CEL
GSM128810.CEL
GSM128811.CEL
GSM128812.CEL
GSM128877.CEL
GSM128878.CEL
GSM128879.CEL
GSM128880.CEL
GSM128881.CEL
GSM128882.CEL
GSM131060.CEL
GSM131061.CEL
GSM131062.CEL
GSM131063.CEL
GSM131064.CEL
GSM131065.CEL
GSM131066.CEL
GSM131067.CEL
GSM131068.CEL
GSM131069.CEL
GSM131070.CEL
GSM131071.CEL
GSM131072.CEL
GSM131073.CEL
GSM131074.CEL
GSM131075.CEL
GSM131076.CEL
GSM131077.CEL
GSM131078.CEL
GSM131080.CEL
GSM131081.CEL
GSM131082.CEL
GSM131083.CEL
GSM131084.CEL
GSM131085.CEL
GSM131086.CEL
GSM131088.CEL
GSM131089.CEL
GSM131090.CEL
GSM131091.CEL
GSM131092.CEL
GSM131093.CEL
GSM131094.CEL
GSM131095.CEL
GSM131096.CEL
GSM131097.CEL
GSM131098.CEL
GSM131099.CEL
GSM131101.CEL
GSM131102.CEL
GSM131103.CEL
GSM131104.CEL
GSM131105.CEL
GSM131106.CEL
GSM131107.CEL
GSM131108.CEL
GSM131109.CEL
GSM131110.CEL
GSM131111.CEL
GSM131112.CEL
GSM131113.CEL
GSM131114.CEL
GSM131115.CEL
GSM131116.CEL
GSM131117.CEL
GSM131118.CEL
GSM131119.CEL
GSM131120.CEL
GSM131121.CEL
GSM131122.CEL
GSM131123.CEL
GSM131124.CEL
GSM131125.CEL
GSM131126.CEL
GSM131127.CEL
GSM131128.CEL
GSM131129.CEL
GSM131130.CEL
GSM131131.CEL
GSM131132.CEL
GSM131133.CEL
GSM131134.CEL
GSM131135.CEL
GSM131136.CEL
GSM131137.CEL
GSM131138.CEL
GSM131139.CEL
GSM131140.CEL
GSM131141.CEL
GSM131142.CEL
GSM131143.CEL
GSM131144.CEL
GSM131145.CEL
GSM131146.CEL
GSM131147.CEL
GSM131148.CEL
GSM131149.CEL
GSM131150.CEL
GSM131151.CEL
GSM131152.CEL
GSM131153.CEL
GSM131154.CEL
GSM131155.CEL
GSM131156.CEL
GSM131157.CEL
GSM131158.CEL
GSM131159.CEL
GSM131160.CEL
GSM131161.CEL
GSM131162.CEL
GSM131163.CEL
GSM131164.CEL
GSM131165.CEL
GSM131166.CEL
GSM131167.CEL
GSM131168.CEL
GSM131169.CEL
GSM131170.CEL
GSM131171.CEL
GSM131172.CEL
GSM131173.CEL
GSM131174.CEL
GSM131175.CEL
GSM131176.CEL
GSM131177.CEL
GSM131178.CEL
GSM131179.CEL
GSM131180.CEL
GSM131181.CEL
GSM131182.CEL
GSM131183.CEL
GSM131184.CEL
GSM131185.CEL
GSM131186.CEL
GSM131187.CEL
GSM131188.CEL
GSM131189.CEL
GSM131190.CEL
GSM131191.CEL
GSM131192.CEL
GSM131193.CEL
GSM131194.CEL
GSM131195.CEL
GSM131196.CEL
GSM131197.CEL
GSM131198.CEL
GSM131199.CEL
GSM131200.CEL
GSM131201.CEL
GSM131202.CEL
GSM131203.CEL
GSM131204.CEL
GSM131205.CEL
GSM131206.CEL
GSM131207.CEL
GSM131208.CEL
GSM131209.CEL
GSM131210.CEL
GSM131211.CEL
GSM131212.CEL
GSM131213.CEL
GSM131214.CEL
GSM131215.CEL
GSM131216.CEL
GSM131217.CEL
GSM131218.CEL
GSM131219.CEL
GSM131220.CEL
GSM131221.CEL
GSM131222.CEL
GSM131223.CEL
GSM131224.CEL
GSM131225.CEL
GSM131226.CEL
GSM131227.CEL
GSM131228.CEL
GSM131229.CEL
GSM131230.CEL
GSM131231.CEL
GSM131232.CEL
GSM131233.CEL
GSM131234.CEL
GSM131235.CEL
GSM131236.CEL
GSM131237.CEL
GSM131238.CEL
GSM131239.CEL
GSM131240.CEL
GSM131241.CEL
GSM131242.CEL
GSM131243.CEL
GSM131244.CEL
GSM131245.CEL
GSM131246.CEL
GSM131247.CEL
GSM131248.CEL
GSM131249.CEL
GSM131250.CEL
GSM131251.CEL
GSM131252.CEL
GSM131253.CEL
GSM131254.CEL
GSM131255.CEL
GSM131256.CEL
GSM131257.CEL
GSM131258.CEL
GSM131259.CEL
GSM131260.CEL
GSM131261.CEL
GSM131262.CEL
GSM131263.CEL
GSM131264.CEL
GSM131265.CEL
GSM131266.CEL
GSM131267.CEL
GSM131268.CEL
GSM131269.CEL
GSM131270.CEL
GSM131271.CEL
GSM131272.CEL
GSM131273.CEL
GSM131274.CEL
GSM131275.CEL
GSM131276.CEL
GSM131277.CEL
GSM131278.CEL
GSM131279.CEL
GSM131280.CEL
GSM131281.CEL
GSM131282.CEL
GSM131283.CEL
GSM131284.CEL
GSM131285.CEL
GSM131286.CEL
GSM131287.CEL
GSM131288.CEL
GSM131289.CEL
GSM131290.CEL
GSM131291.CEL
GSM131292.CEL
GSM131293.CEL
GSM131294.CEL
GSM131295.CEL
GSM131296.CEL
GSM131297.CEL
GSM131298.CEL
GSM131299.CEL
GSM131300.CEL
GSM131301.CEL
GSM131302.CEL
GSM131303.CEL
GSM131304.CEL
GSM131305.CEL
GSM131306.CEL
GSM131307.CEL
GSM131308.CEL
GSM131309.CEL
GSM131310.CEL
GSM131311.CEL
GSM131312.CEL
GSM131313.CEL
GSM131314.CEL
GSM131315.CEL
GSM131316.CEL
GSM131317.CEL
GSM131318.CEL
GSM131319.CEL
GSM131320.CEL
GSM131321.CEL
GSM131322.CEL
GSM131323.CEL
GSM131324.CEL
GSM131325.CEL
GSM131326.CEL
GSM131327.CEL
GSM131328.CEL
GSM131329.CEL
GSM131330.CEL
GSM131331.CEL
GSM131332.CEL
GSM131333.CEL
GSM131334.CEL
GSM131335.CEL
GSM131336.CEL
GSM131337.CEL
GSM131338.CEL
GSM131339.CEL
GSM131340.CEL
GSM131341.CEL
GSM131342.CEL
GSM131343.CEL
GSM131344.CEL
GSM131345.CEL
GSM131346.CEL
GSM131347.CEL
GSM131348.CEL
GSM131349.CEL
GSM131350.CEL
GSM131351.CEL
GSM131352.CEL
GSM131353.CEL
GSM131354.CEL
GSM131355.CEL
GSM131356.CEL
GSM131357.CEL
GSM131358.CEL
GSM131359.CEL
GSM131360.CEL
GSM131361.CEL
GSM131362.CEL
GSM131363.CEL
GSM131364.CEL
GSM131365.CEL
GSM131366.CEL
GSM131367.CEL
GSM131368.CEL
GSM131369.CEL
GSM131370.CEL
GSM131371.CEL
GSM131372.CEL
GSM131373.CEL
GSM131374.CEL
GSM131375.CEL
GSM131376.CEL
GSM131377.CEL
GSM131378.CEL
GSM131379.CEL
GSM131380.CEL
GSM131381.CEL
GSM131382.CEL
GSM131383.CEL
GSM131384.CEL
GSM131385.CEL
GSM131386.CEL
GSM131387.CEL
GSM131388.CEL
GSM131389.CEL
GSM131390.CEL
GSM131391.CEL
GSM131392.CEL
GSM131393.CEL
GSM131394.CEL
GSM131395.CEL
GSM131396.CEL
GSM131397.CEL
GSM131398.CEL
GSM131399.CEL
GSM131400.CEL
GSM131401.CEL
GSM131402.CEL
GSM131403.CEL
GSM131404.CEL
GSM131405.CEL
GSM131406.CEL
GSM131407.CEL
GSM131408.CEL
GSM131409.CEL
GSM131410.CEL
GSM131411.CEL
GSM131412.CEL
GSM131413.CEL
GSM131414.CEL
GSM131415.CEL
GSM131416.CEL
GSM131417.CEL
GSM131418.CEL
GSM131419.CEL
GSM131420.CEL
GSM131421.CEL
GSM131422.CEL
GSM131423.CEL
GSM131424.CEL
GSM131425.CEL
GSM131426.CEL
GSM131427.CEL
GSM131428.CEL
GSM131429.CEL
GSM131430.CEL
GSM131431.CEL
GSM131432.CEL
GSM131433.CEL
GSM131434.CEL
GSM131435.CEL
GSM131436.CEL
GSM131437.CEL
GSM131438.CEL
GSM131439.CEL
GSM131440.CEL
GSM131441.CEL
GSM131442.CEL
GSM131443.CEL
GSM131444.CEL
GSM131445.CEL
GSM131446.CEL
GSM131447.CEL
GSM131448.CEL
GSM131449.CEL
GSM131450.CEL
GSM131451.CEL
GSM131452.CEL
GSM131453.CEL
GSM131454.CEL
GSM131455.CEL
GSM131456.CEL
GSM131457.CEL
GSM131458.CEL
GSM131459.CEL
GSM131460.CEL
GSM131461.CEL
GSM131462.CEL
GSM131463.CEL
GSM131464.CEL
GSM131465.CEL
GSM131466.CEL
GSM131467.CEL
GSM131468.CEL
GSM131469.CEL
GSM131470.CEL
GSM131471.CEL
GSM131472.CEL
GSM131473.CEL
GSM131474.CEL
GSM131475.CEL
GSM131476.CEL
GSM131477.CEL
GSM131478.CEL
GSM131479.CEL
GSM131480.CEL
GSM131481.CEL
GSM131482.CEL
GSM131483.CEL
GSM131484.CEL
GSM131485.CEL
GSM131486.CEL
GSM131487.CEL
GSM131488.CEL
GSM131489.CEL
GSM131490.CEL
GSM131491.CEL
GSM131492.CEL
GSM131493.CEL
GSM131494.CEL
GSM131495.CEL
GSM131496.CEL
GSM131497.CEL
GSM131498.CEL
GSM131499.CEL
GSM131500.CEL
GSM131501.CEL
GSM131502.CEL
GSM131503.CEL
GSM131504.CEL
GSM131505.CEL
GSM131506.CEL
GSM131507.CEL
GSM131508.CEL
GSM131509.CEL
GSM131510.CEL
GSM131511.CEL
GSM131512.CEL
GSM131513.CEL
GSM131514.CEL
GSM131515.CEL
GSM131516.CEL
GSM131517.CEL
GSM131518.CEL
GSM131519.CEL
GSM131520.CEL
GSM131521.CEL
GSM131522.CEL
GSM131523.CEL
GSM131524.CEL
GSM131525.CEL
GSM131526.CEL
GSM131527.CEL
GSM131528.CEL
GSM131529.CEL
GSM131530.CEL
GSM131531.CEL
GSM131532.CEL
GSM131533.CEL
GSM131534.CEL
GSM131535.CEL
GSM131536.CEL
GSM131537.CEL
GSM131538.CEL
GSM131539.CEL
GSM131540.CEL
GSM131541.CEL
GSM131542.CEL
GSM131543.CEL
GSM131544.CEL
GSM131545.CEL
GSM131546.CEL
GSM131547.CEL
GSM131548.CEL
GSM131549.CEL
GSM131550.CEL
GSM131551.CEL
GSM131552.CEL
GSM131553.CEL
GSM131554.CEL
GSM131555.CEL
GSM131556.CEL
GSM131557.CEL
GSM131558.CEL
GSM131559.CEL
GSM131560.CEL
GSM131561.CEL
GSM131562.CEL
GSM131563.CEL
GSM131564.CEL
GSM131565.CEL
GSM131566.CEL
GSM131567.CEL
GSM131568.CEL
GSM131569.CEL
GSM131570.CEL
GSM131571.CEL
GSM131572.CEL
GSM131573.CEL
GSM131574.CEL
GSM131575.CEL
GSM131576.CEL
GSM131577.CEL
GSM131578.CEL
GSM131579.CEL
GSM131580.CEL
GSM131581.CEL
GSM131582.CEL
GSM131583.CEL
GSM131584.CEL
GSM131585.CEL
GSM131586.CEL
GSM131587.CEL
GSM131588.CEL
GSM131589.CEL
GSM131590.CEL
GSM131591.CEL
GSM131592.CEL
GSM131593.CEL
GSM131594.CEL
GSM131595.CEL
GSM131596.CEL
GSM131597.CEL
GSM131598.CEL
GSM131599.CEL
GSM131600.CEL
GSM131601.CEL
GSM131602.CEL
GSM131603.CEL
GSM131604.CEL
GSM131605.CEL
GSM131606.CEL
GSM131607.CEL
GSM131608.CEL
GSM131609.CEL
GSM131610.CEL
GSM131611.CEL
GSM131612.CEL
GSM131613.CEL
GSM131614.CEL
GSM131615.CEL
GSM131616.CEL
GSM131617.CEL
GSM131618.CEL
GSM131619.CEL
GSM131620.CEL
GSM131621.CEL
GSM131622.CEL
GSM131623.CEL
GSM131624.CEL
GSM131625.CEL
GSM131626.CEL
GSM131627.CEL
GSM131628.CEL
GSM131629.CEL
GSM131630.CEL
GSM131631.CEL
GSM131632.CEL
GSM131633.CEL
GSM131634.CEL
GSM131635.CEL
GSM131636.CEL
GSM131637.CEL
GSM131638.CEL
GSM131639.CEL
GSM131640.CEL
GSM131641.CEL
GSM131643.CEL
GSM131644.CEL
GSM131645.CEL
GSM131646.CEL
GSM131647.CEL
GSM131648.CEL
GSM131649.CEL
GSM131650.CEL
GSM131651.CEL
GSM131652.CEL
GSM131653.CEL
GSM131654.CEL
GSM131655.CEL
GSM131656.CEL
GSM131657.CEL
GSM131658.CEL
GSM131659.CEL
GSM131660.CEL
GSM131661.CEL
GSM131662.CEL
GSM131663.CEL
GSM131664.CEL
GSM131665.CEL
GSM131666.CEL
GSM131667.CEL
GSM131668.CEL
GSM131669.CEL
GSM131670.CEL
GSM131671.CEL
GSM131672.CEL
GSM131673.CEL
GSM131674.CEL
GSM131675.CEL
GSM131676.CEL
GSM131677.CEL
GSM131678.CEL
GSM131679.CEL
GSM131680.CEL
GSM131681.CEL
GSM131682.CEL
GSM131683.CEL
GSM131684.CEL
GSM131685.CEL
GSM131686.CEL
GSM131687.CEL
GSM131688.CEL
GSM131689.CEL
GSM131690.CEL
GSM131691.CEL
GSM131692.CEL
GSM131693.CEL
GSM131694.CEL
GSM131695.CEL
GSM131696.CEL
GSM131697.CEL
GSM131698.CEL
GSM131699.CEL
GSM131700.CEL
GSM131701.CEL
GSM131702.CEL
GSM131703.CEL
GSM131704.CEL
GSM131705.CEL
GSM131706.CEL
GSM131707.CEL
GSM131708.CEL
GSM131749.CEL
GSM131750.CEL
GSM131751.CEL
GSM131752.CEL
GSM131753.CEL
GSM131754.CEL
GSM131755.CEL
GSM131756.CEL
GSM131757.CEL
GSM131758.CEL
GSM131759.CEL
GSM131760.CEL
GSM131761.CEL
GSM131762.CEL
GSM131763.CEL
GSM131764.CEL
GSM131765.CEL
GSM131766.CEL
GSM131767.CEL
GSM131768.CEL
GSM131769.CEL
GSM131770.CEL
GSM131771.CEL
GSM131772.CEL
GSM131773.CEL
GSM131774.CEL
GSM131775.CEL
GSM131776.CEL
GSM131777.CEL
GSM131778.CEL
GSM131779.CEL
GSM131780.CEL
GSM131781.CEL
GSM131782.CEL
GSM131783.CEL
GSM131784.CEL
GSM131785.CEL
GSM131786.CEL
GSM131787.CEL
GSM131788.CEL
GSM131789.CEL
GSM131790.CEL
GSM131791.CEL
GSM131792.CEL
GSM131793.CEL
GSM131794.CEL
GSM131795.CEL
GSM131796.CEL
GSM131797.CEL
GSM131798.CEL
GSM131799.CEL
GSM131800.CEL
GSM131801.CEL
GSM131802.CEL
GSM131803.CEL
GSM131804.CEL
GSM131805.CEL
GSM131806.CEL
GSM131807.CEL
GSM131808.CEL
GSM131809.CEL
GSM131810.CEL
GSM131811.CEL
GSM131812.CEL
GSM131813.CEL
GSM131814.CEL
GSM131815.CEL
GSM131816.CEL
GSM131817.CEL
GSM131818.CEL
GSM131819.CEL
GSM131820.CEL
GSM131821.CEL
GSM131822.CEL
GSM131823.CEL
GSM131824.CEL
GSM131825.CEL
GSM131826.CEL
GSM131827.CEL
GSM131828.CEL
GSM131829.CEL
GSM131830.CEL
GSM131831.CEL
GSM131832.CEL
GSM131833.CEL
GSM131834.CEL
GSM131835.CEL
GSM131836.CEL
GSM131841.CEL
GSM131842.CEL
GSM131844.CEL
GSM131845.CEL
GSM131846.CEL
GSM131847.CEL
GSM131848.CEL
GSM131849.CEL
GSM133025.CEL
GSM133026.CEL
GSM133027.CEL
GSM133028.CEL
GSM133029.CEL
GSM133030.CEL
GSM133031.CEL
GSM133032.CEL
GSM133033.CEL
GSM133034.CEL
GSM133035.CEL
GSM133036.CEL
GSM133037.CEL
GSM133038.CEL
GSM133039.CEL
GSM133040.CEL
GSM133041.CEL
GSM133042.CEL
GSM133043.CEL
GSM133044.CEL
GSM133045.CEL
GSM133046.CEL
GSM133047.CEL
GSM133048.CEL
GSM133049.CEL
GSM133050.CEL
GSM133051.CEL
GSM133052.CEL
GSM133053.CEL
GSM133054.CEL
GSM133055.CEL
GSM133056.CEL
GSM133057.CEL
GSM133058.CEL
GSM133059.CEL
GSM133060.CEL
GSM133061.CEL
GSM133062.CEL
GSM133063.CEL
GSM133064.CEL
GSM133065.CEL
GSM133066.CEL
GSM133067.CEL
GSM133068.CEL
GSM133069.CEL
GSM133070.CEL
GSM133071.CEL
GSM133072.CEL
GSM133073.CEL
GSM133074.CEL
GSM133075.CEL
GSM133076.CEL
GSM133077.CEL
GSM133078.CEL
GSM133079.CEL
GSM133080.CEL
GSM133081.CEL
GSM133082.CEL
GSM133083.CEL
GSM133084.CEL
GSM133085.CEL
GSM133086.CEL
GSM133087.CEL
GSM133088.CEL
GSM133089.CEL
GSM133090.CEL
GSM133091.CEL
GSM133092.CEL
GSM133093.CEL
GSM133094.CEL
GSM133095.CEL
GSM133096.CEL
GSM133097.CEL
GSM133098.CEL
GSM133099.CEL
GSM133100.CEL
GSM133101.CEL
GSM133102.CEL
GSM133103.CEL
GSM133104.CEL
GSM133105.CEL
GSM133106.CEL
GSM133107.CEL
GSM133108.CEL
GSM133109.CEL
GSM133110.CEL
GSM133111.CEL
GSM133112.CEL
GSM133113.CEL
GSM133114.CEL
GSM133115.CEL
GSM133116.CEL
GSM133117.CEL
GSM133118.CEL
GSM133119.CEL
GSM133120.CEL
GSM133121.CEL
GSM133122.CEL
GSM133123.CEL
GSM133124.CEL
GSM133125.CEL
GSM133126.CEL
GSM133127.CEL
GSM133128.CEL
GSM133129.CEL
GSM133130.CEL
GSM133131.CEL
GSM133132.CEL
GSM133133.CEL
GSM133134.CEL
GSM133135.CEL
GSM133136.CEL
GSM133137.CEL
GSM133138.CEL
GSM133139.CEL
GSM133140.CEL
GSM133141.CEL
GSM133142.CEL
GSM133251.CEL
GSM133252.CEL
GSM133253.CEL
GSM133254.CEL
GSM133255.CEL
GSM133256.CEL
GSM133257.CEL
GSM133258.CEL
GSM133259.CEL
GSM133260.CEL
GSM133261.CEL
GSM133262.CEL
GSM133263.CEL
GSM133264.CEL
GSM133265.CEL
GSM133266.CEL
GSM133267.CEL
GSM133268.CEL
GSM133269.CEL
GSM133270.CEL
GSM133271.CEL
GSM133272.CEL
GSM133273.CEL
GSM133274.CEL
GSM133275.CEL
GSM133276.CEL
GSM133277.CEL
GSM133278.CEL
GSM133279.CEL
GSM133280.CEL
GSM133281.CEL
GSM133282.CEL
GSM133283.CEL
GSM133284.CEL
GSM133285.CEL
GSM133286.CEL
GSM133287.CEL
GSM133288.CEL
GSM133289.CEL
GSM133290.CEL
GSM133291.CEL
GSM133292.CEL
GSM133293.CEL
GSM133294.CEL
GSM133295.CEL
GSM133296.CEL
GSM133297.CEL
GSM133298.CEL
GSM133299.CEL
GSM133300.CEL
GSM133301.CEL
GSM133302.CEL
GSM133303.CEL
GSM133304.CEL
GSM133305.CEL
GSM133306.CEL
GSM133307.CEL
GSM133308.CEL
GSM133309.CEL
GSM133310.CEL
GSM133311.CEL
GSM133312.CEL
GSM133313.CEL
GSM133314.CEL
GSM133315.CEL
GSM133316.CEL
GSM133317.CEL
GSM133318.CEL
GSM133319.CEL
GSM133320.CEL
GSM133321.CEL
GSM133322.CEL
GSM133399.CEL
GSM133400.CEL
GSM133401.CEL
GSM133402.CEL
GSM133403.CEL
GSM133404.CEL
GSM133405.CEL
GSM133406.CEL
GSM133407.CEL
GSM133408.CEL
GSM133409.CEL
GSM133410.CEL
GSM133411.CEL
GSM133412.CEL
GSM133705.CEL
GSM133706.CEL
GSM133707.CEL
GSM133708.CEL
GSM133709.CEL
GSM133710.CEL
GSM133711.CEL
GSM133712.CEL
GSM133713.CEL
GSM133714.CEL
GSM133715.CEL
GSM133716.CEL
GSM133717.CEL
GSM133718.CEL
GSM133719.CEL
GSM133720.CEL
GSM133721.CEL
GSM133722.CEL
GSM133723.CEL
GSM133724.CEL
GSM133725.CEL
GSM133726.CEL
GSM133727.CEL
GSM133728.CEL
GSM133729.CEL
GSM133730.CEL
GSM133731.CEL
GSM133732.CEL
GSM133733.CEL
GSM133734.CEL
GSM133735.CEL
GSM133736.CEL
GSM133737.CEL
GSM133738.CEL
GSM133739.CEL
GSM133740.CEL
GSM133741.CEL
GSM133742.CEL
GSM133743.CEL
GSM133744.CEL
GSM133745.CEL
GSM133746.CEL
GSM133747.CEL
GSM133748.CEL
GSM133749.CEL
GSM133750.CEL
GSM133751.CEL
GSM133752.CEL
GSM133753.CEL
GSM133754.CEL
GSM133755.CEL
GSM133756.CEL
GSM133757.CEL
GSM133758.CEL
GSM133759.CEL
GSM133760.CEL
GSM133761.CEL
GSM133762.CEL
GSM133763.CEL
GSM133764.CEL
GSM133765.CEL
GSM133766.CEL
GSM133767.CEL
GSM133768.CEL
GSM133769.CEL
GSM133770.CEL
GSM133771.CEL
GSM133772.CEL
GSM133773.CEL
GSM133774.CEL
GSM133775.CEL
GSM133776.CEL
GSM133777.CEL
GSM133778.CEL
GSM133779.CEL
GSM133780.CEL
GSM133781.CEL
GSM133782.CEL
GSM133783.CEL
GSM133784.CEL
GSM133785.CEL
GSM133786.CEL
GSM133787.CEL
GSM133794.CEL
GSM133795.CEL
GSM133796.CEL
GSM133797.CEL
GSM133798.CEL
GSM133799.CEL
GSM133800.CEL
GSM133801.CEL
GSM133802.CEL
GSM133803.CEL
GSM133804.CEL
GSM133805.CEL
GSM133806.CEL
GSM133807.CEL
GSM133808.CEL
GSM133809.CEL
GSM133810.CEL
GSM133811.CEL
GSM133812.CEL
GSM133813.CEL
GSM133814.CEL
GSM133815.CEL
GSM133816.CEL
GSM133817.CEL
GSM133818.CEL
GSM133819.CEL
GSM133820.CEL
GSM133821.CEL
GSM133822.CEL
GSM133823.CEL
GSM133824.CEL
GSM133825.CEL
GSM133826.CEL
GSM133827.CEL
GSM133828.CEL
GSM133829.CEL
GSM133830.CEL
GSM133831.CEL
GSM133832.CEL
GSM133833.CEL
GSM133834.CEL
GSM133835.CEL
GSM133836.CEL
GSM133837.CEL
GSM133838.CEL
GSM133839.CEL
GSM133840.CEL
GSM133841.CEL
GSM133842.CEL
GSM133843.CEL
GSM133844.CEL
GSM133845.CEL
GSM133846.CEL
GSM133847.CEL
GSM133848.CEL
GSM133849.CEL
GSM133850.CEL
GSM133851.CEL
GSM133852.CEL
GSM133853.CEL
GSM133854.CEL
GSM133855.CEL
GSM133856.CEL
GSM133857.CEL
GSM133858.CEL
GSM133859.CEL
GSM133860.CEL
GSM133861.CEL
GSM133862.CEL
GSM133863.CEL
GSM133864.CEL
GSM133865.CEL
GSM133866.CEL
GSM133867.CEL
GSM133868.CEL
GSM133869.CEL
GSM133882.CEL
GSM133883.CEL
GSM133884.CEL
GSM133885.CEL
GSM133888.CEL
GSM133891.CEL
GSM133892.CEL
GSM133893.CEL
GSM133894.CEL
GSM133896.CEL
GSM133897.CEL
GSM133898.CEL
GSM133899.CEL
GSM133900.CEL
GSM133901.CEL
GSM133902.CEL
GSM133903.CEL
GSM133904.CEL
GSM133905.CEL
GSM133906.CEL
GSM133907.CEL
GSM133909.CEL
GSM133910.CEL
GSM133911.CEL
GSM133912.CEL
GSM133913.CEL
GSM133914.CEL
GSM133915.CEL
GSM133916.CEL
GSM133918.CEL
GSM133919.CEL
GSM133920.CEL
GSM133921.CEL
GSM133922.CEL
GSM133923.CEL
GSM133924.CEL
GSM133925.CEL
GSM133926.CEL
GSM133927.CEL
GSM133928.CEL
GSM133929.CEL
GSM133930.CEL
GSM133931.CEL
GSM133932.CEL
GSM133933.CEL
GSM133934.CEL
GSM133935.CEL
GSM133936.CEL
GSM133937.CEL
GSM133938.CEL
GSM133939.CEL
GSM133940.CEL
GSM133942.CEL
GSM133943.CEL
GSM133944.CEL
GSM133945.CEL
GSM133947.CEL
GSM133948.CEL
GSM133949.CEL
GSM133950.CEL
GSM133951.CEL
GSM133952.CEL
GSM133953.CEL
GSM133957.CEL
GSM133958.CEL
GSM133959.CEL
GSM133960.CEL
GSM133961.CEL
GSM133962.CEL
GSM133963.CEL
GSM133964.CEL
GSM133965.CEL
GSM133966.CEL
GSM133967.CEL
GSM133968.CEL
GSM133969.CEL
GSM133970.CEL
GSM133971.CEL
GSM133973.CEL
GSM133974.CEL
GSM133975.CEL
GSM133976.CEL
GSM133977.CEL
GSM133978.CEL
GSM133979.CEL
GSM133980.CEL
GSM133981.CEL
GSM133983.CEL
GSM133984.CEL
GSM133985.CEL
GSM133986.CEL
GSM133987.CEL
GSM133988.CEL
GSM133989.CEL
GSM133991.CEL
GSM133992.CEL
GSM133993.CEL
GSM134202.CEL
GSM134204.CEL
GSM134206.CEL
GSM134208.CEL
GSM134299.CEL
GSM134300.CEL
GSM134301.CEL
GSM134302.CEL
GSM134303.CEL
GSM134304.CEL
GSM134305.CEL
GSM134306.CEL
GSM134307.CEL
GSM134308.CEL
GSM134309.CEL
GSM134310.CEL
GSM134311.CEL
GSM134312.CEL
GSM134313.CEL
GSM134314.CEL
GSM134315.CEL
GSM134316.CEL
GSM134340.CEL
GSM134341.CEL
GSM134342.CEL
GSM134343.CEL
GSM134344.CEL
GSM134345.CEL
GSM134346.CEL
GSM134347.CEL
GSM134348.CEL
GSM134349.CEL
GSM134350.CEL
GSM134351.CEL
GSM134352.CEL
GSM134353.CEL
GSM134354.CEL
GSM134355.CEL
GSM134357.CEL
GSM134358.CEL
GSM134359.CEL
GSM134360.CEL
GSM134361.CEL
GSM134362.CEL
GSM134363.CEL
GSM134364.CEL
GSM134365.CEL
GSM134366.CEL
GSM134367.CEL
GSM134369.CEL
GSM134370.CEL
GSM134371.CEL
GSM134373.CEL
GSM134374.CEL
GSM134375.CEL
GSM134376.CEL
GSM134377.CEL
GSM134378.CEL
GSM134379.CEL
GSM134380.CEL
GSM134381.CEL
GSM134382.CEL
GSM134383.CEL
GSM134384.CEL
GSM134385.CEL
GSM134386.CEL
GSM134387.CEL
GSM134388.CEL
GSM134389.CEL
GSM134390.CEL
GSM134391.CEL
GSM134392.CEL
GSM134394.CEL
GSM134395.CEL
GSM134396.CEL
GSM134397.CEL
GSM134398.CEL
GSM134399.CEL
GSM134400.CEL
GSM134401.CEL
GSM134402.CEL
GSM134403.CEL
GSM134404.CEL
GSM134405.CEL
GSM134406.CEL
GSM134408.CEL
GSM134409.CEL
GSM134410.CEL
GSM134411.CEL
GSM134412.CEL
GSM134413.CEL
GSM134414.CEL
GSM134415.CEL
GSM134416.CEL
GSM134417.CEL
GSM134418.CEL
GSM134419.CEL
GSM134421.CEL
GSM134422.CEL
GSM134423.CEL
GSM134424.CEL
GSM134425.CEL
GSM134426.CEL
GSM134427.CEL
GSM134428.CEL
GSM134429.CEL
GSM134430.CEL
GSM134431.CEL
GSM134432.CEL
GSM134433.CEL
GSM134434.CEL
GSM134435.CEL
GSM134436.CEL
GSM134437.CEL
GSM134438.CEL
GSM134439.CEL
GSM134440.CEL
GSM134441.CEL
GSM134443.CEL
GSM134444.CEL
GSM134445.CEL
GSM134446.CEL
GSM134447.CEL
GSM134448.CEL
GSM134449.CEL
GSM134450.CEL
GSM134451.CEL
GSM134452.CEL
GSM134454.CEL
GSM134455.CEL
GSM134456.CEL
GSM134457.CEL
GSM134458.CEL
GSM134459.CEL
GSM134462.CEL
GSM134463.CEL
GSM134464.CEL
GSM134465.CEL
GSM134513.CEL
GSM134514.CEL
GSM134515.CEL
GSM134516.CEL
GSM134517.CEL
GSM134518.CEL
GSM134519.CEL
GSM134520.CEL
GSM134767.CEL
GSM134768.CEL
GSM134769.CEL
GSM134771.CEL
GSM134772.CEL
GSM134774.CEL
GSM134775.CEL
GSM134777.CEL
GSM134779.CEL
GSM134780.CEL
GSM134782.CEL
GSM134783.CEL
GSM135549.CEL
GSM135550.CEL
GSM135551.CEL
GSM135552.CEL
GSM135553.CEL
GSM135554.CEL
GSM13778.CEL
GSM13779.CEL
GSM13780.CEL
GSM13781.CEL
GSM13782.CEL
GSM13783.CEL
GSM13784.CEL
GSM13785.CEL
GSM13789.CEL
GSM13791.CEL
GSM13792.CEL
GSM13793.CEL
GSM139880.CEL
GSM139884.CEL
GSM139885.CEL
GSM139886.CEL
GSM139887.CEL
GSM139894.CEL
GSM139895.CEL
GSM139897.CEL
GSM139898.CEL
GSM139899.CEL
GSM139900.CEL
GSM139902.CEL
GSM142585.CEL
GSM142586.CEL
GSM142587.CEL
GSM142588.CEL
GSM142589.CEL
GSM142590.CEL
GSM142591.CEL
GSM142592.CEL
GSM142593.CEL
GSM142594.CEL
GSM142596.CEL
GSM142597.CEL
GSM142598.CEL
GSM142599.CEL
GSM142600.CEL
GSM142601.CEL
GSM142602.CEL
GSM142603.CEL
GSM142604.CEL
GSM142605.CEL
GSM142606.CEL
GSM142608.CEL
GSM142609.CEL
GSM142610.CEL
GSM142611.CEL
GSM142612.CEL
GSM142613.CEL
GSM142614.CEL
GSM142615.CEL
GSM142616.CEL
GSM142617.CEL
GSM142618.CEL
GSM142619.CEL
GSM142620.CEL
GSM142621.CEL
GSM142622.CEL
GSM142623.CEL
GSM142624.CEL
GSM142625.CEL
GSM142626.CEL
GSM142627.CEL
GSM142628.CEL
GSM142629.CEL
GSM142630.CEL
GSM142631.CEL
GSM142632.CEL
GSM142633.CEL
GSM142634.CEL
GSM142635.CEL
GSM142636.CEL
GSM142637.CEL
GSM142638.CEL
GSM142639.CEL
GSM142640.CEL
GSM142641.CEL
GSM142642.CEL
GSM142643.CEL
GSM142644.CEL
GSM142645.CEL
GSM142646.CEL
GSM142647.CEL
GSM142648.CEL
GSM142649.CEL
GSM142650.CEL
GSM142651.CEL
GSM142652.CEL
GSM142653.CEL
GSM142654.CEL
GSM142655.CEL
GSM142656.CEL
GSM142657.CEL
GSM142658.CEL
GSM142661.CEL
GSM142662.CEL
GSM142663.CEL
GSM142664.CEL
GSM142665.CEL
GSM142666.CEL
GSM142667.CEL
GSM142668.CEL
GSM142669.CEL
GSM142670.CEL
GSM142671.CEL
GSM142672.CEL
GSM142673.CEL
GSM142674.CEL
GSM142675.CEL
GSM142687.CEL
GSM142688.CEL
GSM142689.CEL
GSM142690.CEL
GSM142691.CEL
GSM142692.CEL
GSM142693.CEL
GSM142694.CEL
GSM142695.CEL
GSM142696.CEL
GSM142697.CEL
GSM142698.CEL
GSM142703.CEL
GSM142704.CEL
GSM142705.CEL
GSM142706.CEL
GSM142707.CEL
GSM142708.CEL
GSM142709.CEL
GSM142710.CEL
GSM142711.CEL
GSM142712.CEL
GSM142713.CEL
GSM142714.CEL
GSM142715.CEL
GSM142716.CEL
GSM142717.CEL
GSM142718.CEL
GSM142719.CEL
GSM142720.CEL
GSM142721.CEL
GSM142723.CEL
GSM142724.CEL
GSM142725.CEL
GSM142726.CEL
GSM142727.CEL
GSM142728.CEL
GSM142729.CEL
GSM142730.CEL
GSM142731.CEL
GSM142732.CEL
GSM142733.CEL
GSM142734.CEL
GSM142735.CEL
GSM142736.CEL
GSM142737.CEL
GSM142738.CEL
GSM142739.CEL
GSM142740.CEL
GSM142750.CEL
GSM142751.CEL
GSM142752.CEL
GSM142753.CEL
GSM142754.CEL
GSM142755.CEL
GSM142756.CEL
GSM142757.CEL
GSM142758.CEL
GSM142759.CEL
GSM142760.CEL
GSM142761.CEL
GSM142762.CEL
GSM142763.CEL
GSM142764.CEL
GSM142765.CEL
GSM142766.CEL
GSM142767.CEL
GSM142768.CEL
GSM142769.CEL
GSM142770.CEL
GSM142771.CEL
GSM142772.CEL
GSM142773.CEL
GSM142774.CEL
GSM142775.CEL
GSM142776.CEL
GSM142777.CEL
GSM142778.CEL
GSM142779.CEL
GSM142780.CEL
GSM142781.CEL
GSM142784.CEL
GSM142785.CEL
GSM142786.CEL
GSM142787.CEL
GSM142788.CEL
GSM142789.CEL
GSM142790.CEL
GSM142792.CEL
GSM142793.CEL
GSM142798.CEL
GSM142799.CEL
GSM142800.CEL
GSM142801.CEL
GSM142802.CEL
GSM142803.CEL
GSM142804.CEL
GSM142805.CEL
GSM142806.CEL
GSM142807.CEL
GSM142808.CEL
GSM142809.CEL
GSM142810.CEL
GSM142811.CEL
GSM142812.CEL
GSM142813.CEL
GSM142814.CEL
GSM142815.CEL
GSM142816.CEL
GSM142817.CEL
GSM142818.CEL
GSM142819.CEL
GSM142820.CEL
GSM142821.CEL
GSM142822.CEL
GSM142823.CEL
GSM142824.CEL
GSM142825.CEL
GSM142826.CEL
GSM142827.CEL
GSM142828.CEL
GSM142829.CEL
GSM142830.CEL
GSM142831.CEL
GSM142832.CEL
GSM142833.CEL
GSM142834.CEL
GSM142835.CEL
GSM142836.CEL
GSM142837.CEL
GSM142838.CEL
GSM142839.CEL
GSM142840.CEL
GSM142841.CEL
GSM142842.CEL
GSM142843.CEL
GSM142844.CEL
GSM142845.CEL
GSM142846.CEL
GSM142847.CEL
GSM142848.CEL
GSM142849.CEL
GSM142850.CEL
GSM142851.CEL
GSM142852.CEL
GSM142853.CEL
GSM142854.CEL
GSM142855.CEL
GSM142856.CEL
GSM142857.CEL
GSM142858.CEL
GSM142859.CEL
GSM142860.CEL
GSM142861.CEL
GSM142862.CEL
GSM142863.CEL
GSM142864.CEL
GSM142865.CEL
GSM142866.CEL
GSM142867.CEL
GSM142868.CEL
GSM142869.CEL
GSM142870.CEL
GSM142871.CEL
GSM142872.CEL
GSM142873.CEL
GSM142874.CEL
GSM142875.CEL
GSM142876.CEL
GSM142877.CEL
GSM142878.CEL
GSM142879.CEL
GSM142880.CEL
GSM142881.CEL
GSM142882.CEL
GSM142883.CEL
GSM142884.CEL
GSM142885.CEL
GSM142886.CEL
GSM142887.CEL
GSM142888.CEL
GSM142889.CEL
GSM142890.CEL
GSM142891.CEL
GSM142892.CEL
GSM142893.CEL
GSM142894.CEL
GSM142895.CEL
GSM142896.CEL
GSM142897.CEL
GSM142902.CEL
GSM142903.CEL
GSM142904.CEL
GSM142905.CEL
GSM142906.CEL
GSM142907.CEL
GSM143298.CEL
GSM143299.CEL
GSM143300.CEL
GSM143301.CEL
GSM143302.CEL
GSM143303.CEL
GSM143304.CEL
GSM143305.CEL
GSM143306.CEL
GSM143307.CEL
GSM143308.CEL
GSM143309.CEL
GSM143310.CEL
GSM147963.CEL
GSM147964.CEL
GSM147965.CEL
GSM147966.CEL
GSM149814.CEL
GSM149815.CEL
GSM149816.CEL
GSM149817.CEL
GSM151694.CEL
GSM151695.CEL
GSM151696.CEL
GSM151697.CEL
GSM151698.CEL
GSM151699.CEL
GSM151700.CEL
GSM151701.CEL
GSM151702.CEL
GSM151703.CEL
GSM151704.CEL
GSM151705.CEL
GSM152134.CEL
GSM152135.CEL
GSM152136.CEL
GSM152137.CEL
GSM152138.CEL
GSM152139.CEL
GSM152140.CEL
GSM152141.CEL
GSM152142.CEL
GSM152143.CEL
GSM152144.CEL
GSM152145.CEL
GSM153922.CEL
GSM153923.CEL
GSM153924.CEL
GSM153925.CEL
GSM153926.CEL
GSM153927.CEL
GSM153928.CEL
GSM153929.CEL
GSM154503.CEL
GSM154504.CEL
GSM154505.CEL
GSM154506.CEL
GSM154507.CEL
GSM154508.CEL
GSM156790.CEL
GSM156791.CEL
GSM156792.CEL
GSM156793.CEL
GSM157144.CEL
GSM157145.CEL
GSM157146.CEL
GSM157147.CEL
GSM157148.CEL
GSM157149.CEL
GSM157299.CEL
GSM157300.CEL
GSM157301.CEL
GSM157303.CEL
GSM157304.CEL
GSM157305.CEL
GSM157306.CEL
GSM157307.CEL
GSM157309.CEL
GSM157310.CEL
GSM157311.CEL
GSM157312.CEL
GSM157314.CEL
GSM157315.CEL
GSM157316.CEL
GSM157317.CEL
GSM157318.CEL
GSM157319.CEL
GSM157321.CEL
GSM157322.CEL
GSM157323.CEL
GSM157324.CEL
GSM157325.CEL
GSM157326.CEL
GSM157327.CEL
GSM157328.CEL
GSM157329.CEL
GSM157330.CEL
GSM157331.CEL
GSM157332.CEL
GSM157333.CEL
GSM157334.CEL
GSM157335.CEL
GSM157336.CEL
GSM157337.CEL
GSM157338.CEL
GSM157339.CEL
GSM157340.CEL
GSM157341.CEL
GSM157342.CEL
GSM157343.CEL
GSM157344.CEL
GSM157345.CEL
GSM157346.CEL
GSM157347.CEL
GSM157348.CEL
GSM157349.CEL
GSM157350.CEL
GSM157351.CEL
GSM157352.CEL
GSM157353.CEL
GSM157354.CEL
GSM157355.CEL
GSM157356.CEL
GSM157357.CEL
GSM157358.CEL
GSM157359.CEL
GSM157360.CEL
GSM157361.CEL
GSM157362.CEL
GSM157363.CEL
GSM157364.CEL
GSM157365.CEL
GSM157366.CEL
GSM157367.CEL
GSM157368.CEL
GSM157369.CEL
GSM157370.CEL
GSM157371.CEL
GSM157372.CEL
GSM157373.CEL
GSM157374.CEL
GSM157375.CEL
GSM157376.CEL
GSM157377.CEL
GSM157378.CEL
GSM157379.CEL
GSM157380.CEL
GSM157381.CEL
GSM157382.CEL
GSM157383.CEL
GSM157384.CEL
GSM157385.CEL
GSM157386.CEL
GSM157387.CEL
GSM157388.CEL
GSM157389.CEL
GSM157390.CEL
GSM157391.CEL
GSM157392.CEL
GSM157393.CEL
GSM158680.CEL
GSM158681.CEL
GSM158701.CEL
GSM158702.CEL
GSM158703.CEL
GSM158704.CEL
GSM158705.CEL
GSM158706.CEL
GSM159273.CEL
GSM159291.CEL
GSM159298.CEL
GSM159299.CEL
GSM159300.CEL
GSM159301.CEL
GSM159302.CEL
GSM159304.CEL
GSM159321.CEL
GSM159326.CEL
GSM161533.CEL
GSM161534.CEL
[truncated: 5,018 more rows]
